# Supplementary material for: The deacetylation of Foxk2 by Sirt1 reduces chemosensitivity to cisplatin
Source: J Cell Mol Med. 2021 Dec 6;26(2):491–506. doi: 10.1111/jcmm.17107 (PMC8743664; doi:10.1111/jcmm.17107)
Supplement: Supplementary file 5 — Supinfo S2 [file JCMM-26-491-s005.xlsx]

## Sheet: Supplementary File 2
ID	gene_name	gene_chr	gene_start	gene_end	gene_strand	gene_length	gene_biotype	gene_description	tf_family	WT_1_count	WT_2_count	WT_3_count	WT_4_count	K223R_1_count	K223R_2_count	K223R_3_count	K223R_4_count	KR_1_count	KR_2_count	KR_3_count	KR_4_count	K223RvsWT_K223R	K223RvsWT_WT	K223RvsWT_log2FoldChange	K223RvsWT_pvalue	K223RvsWT_padj	KRvsWT_KR	KRvsWT_WT	KRvsWT_log2FoldChange	KRvsWT_pvalue	KRvsWT_padj	biological_process	biological_process_description	cellular_component	cellular_component_description	molecular_function	molecular_function_description	pathway_id	pathway
ENSG00000082701	GSK3B	3	119821323	120094417	-	8156	protein_coding	glycogen synthase kinase 3 beta [Source:HGNC Symbol;Acc:HGNC:4617]	-	1814	2019	1917	2132	2668	2520	2462	2445	2765	2397	2816	2275	2535.22	1940.77	0.385616	1.15e-09	1.5e-07	2469.69	2013.29	0.294866	0.000743029	0.0188637	GO:0090090||GO:1900181||GO:0006468||GO:0016310||GO:0007623||GO:0048511||GO:0005975||GO:0007275||GO:0016055||GO:0030154||GO:0007399||GO:0005977||GO:0043547||GO:0010628||GO:1904646||GO:0032092||GO:0046777||GO:0001954||GO:0009968||GO:0032091||GO:1904886||GO:0031175||GO:0045732||GO:1904885||GO:0018105||GO:0035556||GO:0010822||GO:0032436||GO:0032886||GO:0018107||GO:1900034||GO:0001837||GO:0031334||GO:…	negative regulation of canonical Wnt signaling pathway||negative regulation of protein localization to nucleus||protein phosphorylation||phosphorylation||circadian rhythm||rhythmic process||carbohydrate metabolic process||multicellular organism development||Wnt signaling pathway||cell differentiation||nervous system development||glycogen metabolic process||positive regulation of GTPase activity||…	GO:0005737||GO:0005739||GO:0005634||GO:0016020||GO:0005886||GO:0005813||GO:0098794||GO:0005654||GO:0005829||GO:0098978||GO:0030877||GO:1990909||GO:0030424||GO:0030425||GO:0005622||GO:0005575||GO:0005623||GO:0044424||GO:0044464||GO:0043231||GO:0043226||GO:0043227||GO:0043229||GO:0044444||GO:0071944||GO:0005815||GO:0005856||GO:0015630||GO:0043228||GO:0043232||GO:0044422||GO:0044430||GO:0044446||GO:…	cytoplasm||mitochondrion||nucleus||membrane||plasma membrane||centrosome||postsynapse||nucleoplasm||cytosol||glutamatergic synapse||beta-catenin destruction complex||Wnt signalosome||axon||dendrite||intracellular||cellular_component||cell||intracellular part||cell part||intracellular membrane-bounded organelle||organelle||membrane-bounded organelle||intracellular organelle||cytoplasmic part||cell…	GO:0000166||GO:0004672||GO:0004674||GO:0005524||GO:0016740||GO:0016301||GO:0005515||GO:0019901||GO:0008013||GO:0031625||GO:0051059||GO:0002020||GO:0034236||GO:0050321||GO:0001085||GO:0002039||GO:0034452||GO:0003674||GO:0005488||GO:0036094||GO:0097159||GO:1901265||GO:1901363||GO:0003824||GO:0016772||GO:0016773||GO:0140096||GO:0008144||GO:0017076||GO:0030554||GO:0032553||GO:0032555||GO:0032559||GO:…	nucleotide binding||protein kinase activity||protein serine/threonine kinase activity||ATP binding||transferase activity||kinase activity||protein binding||protein kinase binding||beta-catenin binding||ubiquitin protein ligase binding||NF-kappaB binding||protease binding||protein kinase A catalytic subunit binding||tau-protein kinase activity||RNA polymerase II transcription factor binding||p53 b…	hsa01521||hsa04012||hsa04062||hsa04110||hsa04150||hsa04151||hsa04310||hsa04340||hsa04360||hsa04390||hsa04510||hsa04550||hsa04657||hsa04660||hsa04662||hsa04722||hsa04728||hsa04910||hsa04916||hsa04917||hsa04919||hsa04931||hsa04932||hsa04934||hsa05010||hsa05160||hsa05162||hsa05163||hsa05164||hsa05165||hsa05166||hsa05167||hsa05200||hsa05210||hsa05213||hsa05215||hsa05217||hsa05224||hsa05225||hsa05226	EGFR tyrosine kinase inhibitor resistance||ErbB signaling pathway||Chemokine signaling pathway||Cell cycle||mTOR signaling pathway||PI3K-Akt signaling pathway||Wnt signaling pathway||Hedgehog signaling pathway||Axon guidance||Hippo signaling pathway||Focal adhesion||Signaling pathways regulating pluripotency of stem cells||IL-17 signaling pathway||T cell receptor signaling pathway||B cell recepto…
ENSG00000116717	GADD45A	1	67685061	67688338	+	2069	protein_coding	growth arrest and DNA damage inducible alpha [Source:HGNC Symbol;Acc:HGNC:4095]	-	553	403	455	469	333	329	245	287	413	341	226	335	299.009	462.226	-0.627563	2.79e-08	2.48e-06	316.186	479.51	-0.600636	0.000251988	0.00854497	GO:0051726||GO:0006974||GO:0007049||GO:0006977||GO:0007050||GO:0043065||GO:0071260||GO:0006915||GO:0046330||GO:0006281||GO:1900745||GO:0000079||GO:0000185||GO:2000379||GO:0042770||GO:0071479||GO:0006469||GO:0007098||GO:0071850||GO:0008150||GO:0009987||GO:0050789||GO:0050794||GO:0065007||GO:0006950||GO:0033554||GO:0050896||GO:0051716||GO:0000075||GO:0000077||GO:0000082||GO:0000278||GO:0007165||GO:…	regulation of cell cycle||cellular response to DNA damage stimulus||cell cycle||DNA damage response, signal transduction by p53 class mediator resulting in cell cycle arrest||cell cycle arrest||positive regulation of apoptotic process||cellular response to mechanical stimulus||apoptotic process||positive regulation of JNK cascade||DNA repair||positive regulation of p38MAPK cascade||regulation of …	GO:0005634||GO:0016607||GO:0005737||GO:0005654||GO:0005622||GO:0005575||GO:0005623||GO:0043231||GO:0043226||GO:0043227||GO:0043229||GO:0044424||GO:0044464||GO:0016604||GO:0031974||GO:0031981||GO:0043233||GO:0044422||GO:0044428||GO:0044446||GO:0044451||GO:0070013	nucleus||nuclear speck||cytoplasm||nucleoplasm||intracellular||cellular_component||cell||intracellular membrane-bounded organelle||organelle||membrane-bounded organelle||intracellular organelle||intracellular part||cell part||nuclear body||membrane-enclosed lumen||nuclear lumen||organelle lumen||organelle part||nuclear part||intracellular organelle part||nucleoplasm part||intracellular organelle …	GO:0005515||GO:0046982||GO:0042803||GO:0019900||GO:0047485||GO:0000979||GO:0003674||GO:0005488||GO:0046983||GO:0042802||GO:0019899||GO:0000976||GO:0000977||GO:0001012||GO:0001046||GO:0001047||GO:0001067||GO:0003676||GO:0003677||GO:0003690||GO:0044212||GO:0043565||GO:0097159||GO:1901363||GO:1990837	protein binding||protein heterodimerization activity||protein homodimerization activity||kinase binding||protein N-terminus binding||RNA polymerase II core promoter sequence-specific DNA binding||molecular_function||binding||protein dimerization activity||identical protein binding||enzyme binding||transcription regulatory region sequence-specific DNA binding||RNA polymerase II regulatory region s…	hsa04010||hsa04068||hsa04110||hsa04115||hsa04210||hsa04218||hsa05169||hsa05200||hsa05202||hsa05210||hsa05212||hsa05213||hsa05214||hsa05216||hsa05217||hsa05218||hsa05220||hsa05222||hsa05223||hsa05224||hsa05225||hsa05226	MAPK signaling pathway||FoxO signaling pathway||Cell cycle||p53 signaling pathway||Apoptosis||Cellular senescence||Epstein-Barr virus infection||Pathways in cancer||Transcriptional misregulation in cancer||Colorectal cancer||Pancreatic cancer||Endometrial cancer||Glioma||Thyroid cancer||Basal cell carcinoma||Melanoma||Chronic myeloid leukemia||Small cell lung cancer||Non-small cell lung cancer||B…
ENSG00000117399	CDC20	1	43358955	43363203	+	2038	protein_coding	cell division cycle 20 [Source:HGNC Symbol;Acc:HGNC:1723]	-	4056	3737	3640	3983	3406	3199	2704	3100	3615	3001	2444	3151	3110.91	3792.55	-0.285604	7.51e-07	4.41e-05	2939.46	3934.34	-0.420555	4.72e-05	0.00226373	GO:0016567||GO:0051301||GO:0007049||GO:0030154||GO:0031145||GO:0007399||GO:0016579||GO:1904668||GO:0090129||GO:0007094||GO:0031915||GO:0007064||GO:0008284||GO:0040020||GO:0050773||GO:0090307||GO:0008152||GO:0006464||GO:0006807||GO:0008150||GO:0009987||GO:0019538||GO:0032446||GO:0036211||GO:0043170||GO:0043412||GO:0044237||GO:0044238||GO:0044260||GO:0044267||GO:0070647||GO:0071704||GO:1901564||GO:…	protein ubiquitination||cell division||cell cycle||cell differentiation||anaphase-promoting complex-dependent catabolic process||nervous system development||protein deubiquitination||positive regulation of ubiquitin protein ligase activity||positive regulation of synapse maturation||mitotic spindle assembly checkpoint||positive regulation of synaptic plasticity||mitotic sister chromatid cohesion|…	GO:0005737||GO:0005634||GO:0005829||GO:0005654||GO:0005856||GO:0000922||GO:0005815||GO:0005680||GO:0005819||GO:0005813||GO:0032991||GO:0048471||GO:0005622||GO:0005575||GO:0005623||GO:0044424||GO:0044464||GO:0043231||GO:0043226||GO:0043227||GO:0043229||GO:0044444||GO:0031974||GO:0031981||GO:0043233||GO:0044422||GO:0044428||GO:0044446||GO:0070013||GO:0043228||GO:0043232||GO:0015630||GO:0044430||GO:…	cytoplasm||nucleus||cytosol||nucleoplasm||cytoskeleton||spindle pole||microtubule organizing center||anaphase-promoting complex||spindle||centrosome||protein-containing complex||perinuclear region of cytoplasm||intracellular||cellular_component||cell||intracellular part||cell part||intracellular membrane-bounded organelle||organelle||membrane-bounded organelle||intracellular organelle||cytoplasmi…	GO:0005515||GO:0008022||GO:0010997||GO:0097027||GO:0019899||GO:0042826||GO:0003674||GO:0005488||GO:0044877||GO:0030234||GO:0055106||GO:0098772	protein binding||protein C-terminus binding||anaphase-promoting complex binding||ubiquitin-protein transferase activator activity||enzyme binding||histone deacetylase binding||molecular_function||binding||protein-containing complex binding||enzyme regulator activity||ubiquitin-protein transferase regulator activity||molecular function regulator	hsa04110||hsa04114||hsa04120||hsa05166||hsa05203	Cell cycle||Oocyte meiosis||Ubiquitin mediated proteolysis||Human T-cell leukemia virus 1 infection||Viral carcinogenesis
ENSG00000166949	SMAD3	15	67063763	67195195	+	9113	protein_coding	SMAD family member 3 [Source:HGNC Symbol;Acc:HGNC:6769]	MH1	398	411	406	461	582	535	509	563	531	422	508	463	549.5	412.39	0.414298	1.04e-06	5.71e-05	463.073	427.803	0.114673	0.213651	0.598088	GO:0006355||GO:0007179||GO:0010628||GO:0045599||GO:0051091||GO:0010718||GO:0006919||GO:0045944||GO:0045930||GO:0045893||GO:0006366||GO:0000122||GO:0001501||GO:0001649||GO:0001657||GO:0001701||GO:0001707||GO:0001756||GO:0001889||GO:0001947||GO:0002076||GO:0002520||GO:0007183||GO:0007369||GO:0007492||GO:0008285||GO:0009880||GO:0010694||GO:0016202||GO:0017015||GO:0023019||GO:0030325||GO:0030335||GO:…	regulation of transcription, DNA-templated||transforming growth factor beta receptor signaling pathway||positive regulation of gene expression||negative regulation of fat cell differentiation||positive regulation of DNA binding transcription factor activity||positive regulation of epithelial to mesenchymal transition||activation of cysteine-type endopeptidase activity involved in apoptotic proces…	GO:0005622||GO:0005667||GO:0005737||GO:0005634||GO:0005829||GO:0005654||GO:0005886||GO:0032991||GO:0005637||GO:0000790||GO:0043235||GO:0071141||GO:0071144||GO:0005575||GO:0005623||GO:0044464||GO:0044424||GO:0043231||GO:0043226||GO:0043227||GO:0043229||GO:0044444||GO:0031974||GO:0031981||GO:0043233||GO:0044422||GO:0044428||GO:0044446||GO:0070013||GO:0016020||GO:0071944||GO:0005635||GO:0012505||GO:…	intracellular||transcription factor complex||cytoplasm||nucleus||cytosol||nucleoplasm||plasma membrane||protein-containing complex||nuclear inner membrane||nuclear chromatin||receptor complex||SMAD protein complex||heteromeric SMAD protein complex||cellular_component||cell||cell part||intracellular part||intracellular membrane-bounded organelle||organelle||membrane-bounded organelle||intracellula…	GO:0003700||GO:0044212||GO:0046872||GO:0003677||GO:0008270||GO:0005515||GO:0000977||GO:0001228||GO:0003682||GO:0003690||GO:0005518||GO:0008013||GO:0008134||GO:0019899||GO:0031490||GO:0042803||GO:0043565||GO:0046332||GO:0046982||GO:0042802||GO:0000981||GO:0000978||GO:0000987||GO:0019901||GO:0019902||GO:0043130||GO:0043425||GO:0070412||GO:0070410||GO:0003712||GO:0001102||GO:0031625||GO:0030618||GO:…	DNA binding transcription factor activity||transcription regulatory region DNA binding||metal ion binding||DNA binding||zinc ion binding||protein binding||RNA polymerase II regulatory region sequence-specific DNA binding||transcriptional activator activity, RNA polymerase II transcription regulatory region sequence-specific DNA binding||chromatin binding||double-stranded DNA binding||collagen bin…	hsa04068||hsa04110||hsa04144||hsa04218||hsa04310||hsa04350||hsa04371||hsa04390||hsa04520||hsa04550||hsa04659||hsa04926||hsa04933||hsa05142||hsa05161||hsa05166||hsa05200||hsa05210||hsa05212||hsa05220||hsa05225||hsa05226||hsa05321	FoxO signaling pathway||Cell cycle||Endocytosis||Cellular senescence||Wnt signaling pathway||TGF-beta signaling pathway||Apelin signaling pathway||Hippo signaling pathway||Adherens junction||Signaling pathways regulating pluripotency of stem cells||Th17 cell differentiation||Relaxin signaling pathway||AGE-RAGE signaling pathway in diabetic complications||Chagas disease (American trypanosomiasis)|…
ENSG00000105810	CDK6	7	92604921	92836594	-	12260	protein_coding	cyclin dependent kinase 6 [Source:HGNC Symbol;Acc:HGNC:1777]	-	3206	3715	3351	3776	4206	4116	4585	4405	4098	3516	6049	3236	4357.51	3459.23	0.332975	1.24e-05	0.000460484	4071.02	3588.5	0.182026	0.29075	0.682625	GO:0050680||GO:0048146||GO:0045668||GO:0006468||GO:0016310||GO:0051301||GO:0007049||GO:0030154||GO:0042127||GO:0008285||GO:0009615||GO:0007050||GO:0045786||GO:0045638||GO:0003323||GO:0014002||GO:0045596||GO:0001954||GO:0048699||GO:2000145||GO:0045656||GO:0010468||GO:0000082||GO:0031658||GO:0045646||GO:0021670||GO:0021542||GO:0042063||GO:0043697||GO:2000773||GO:0008150||GO:0008283||GO:0009987||GO:…	negative regulation of epithelial cell proliferation||positive regulation of fibroblast proliferation||negative regulation of osteoblast differentiation||protein phosphorylation||phosphorylation||cell division||cell cycle||cell differentiation||regulation of cell proliferation||negative regulation of cell proliferation||response to virus||cell cycle arrest||negative regulation of cell cycle||nega…	GO:0005737||GO:0005634||GO:0005829||GO:0005654||GO:0005856||GO:0042995||GO:0005813||GO:0005815||GO:0001726||GO:0000307||GO:0005622||GO:0005575||GO:0005623||GO:0044424||GO:0044464||GO:0043231||GO:0043226||GO:0043227||GO:0043229||GO:0044444||GO:0031974||GO:0031981||GO:0043233||GO:0044422||GO:0044428||GO:0044446||GO:0070013||GO:0043228||GO:0043232||GO:0015630||GO:0044430||GO:0031252||GO:0120025||GO:…	cytoplasm||nucleus||cytosol||nucleoplasm||cytoskeleton||cell projection||centrosome||microtubule organizing center||ruffle||cyclin-dependent protein kinase holoenzyme complex||intracellular||cellular_component||cell||intracellular part||cell part||intracellular membrane-bounded organelle||organelle||membrane-bounded organelle||intracellular organelle||cytoplasmic part||membrane-enclosed lumen||nu…	GO:0000166||GO:0004672||GO:0004674||GO:0005524||GO:0016740||GO:0016301||GO:0005515||GO:0004693||GO:0030332||GO:0098770||GO:0003674||GO:0005488||GO:0036094||GO:0097159||GO:1901265||GO:1901363||GO:0003824||GO:0016772||GO:0016773||GO:0140096||GO:0008144||GO:0017076||GO:0030554||GO:0032553||GO:0032555||GO:0032559||GO:0035639||GO:0043167||GO:0043168||GO:0097367||GO:0097472	nucleotide binding||protein kinase activity||protein serine/threonine kinase activity||ATP binding||transferase activity||kinase activity||protein binding||cyclin-dependent protein serine/threonine kinase activity||cyclin binding||FBXO family protein binding||molecular_function||binding||small molecule binding||organic cyclic compound binding||nucleoside phosphate binding||heterocyclic compound b…	hsa04110||hsa04115||hsa04151||hsa04218||hsa04934||hsa05161||hsa05162||hsa05163||hsa05165||hsa05167||hsa05169||hsa05200||hsa05203||hsa05206||hsa05212||hsa05214||hsa05218||hsa05220||hsa05222||hsa05223||hsa05224||hsa05225	Cell cycle||p53 signaling pathway||PI3K-Akt signaling pathway||Cellular senescence||Cushing syndrome||Hepatitis B||Measles||Human cytomegalovirus infection||Human papillomavirus infection||Kaposi sarcoma-associated herpesvirus infection||Epstein-Barr virus infection||Pathways in cancer||Viral carcinogenesis||MicroRNAs in cancer||Pancreatic cancer||Glioma||Melanoma||Chronic myeloid leukemia||Small…
ENSG00000110092	CCND1	11	69641087	69654474	+	4830	protein_coding	cyclin D1 [Source:HGNC Symbol;Acc:HGNC:1582]	-	1641	1642	1619	1893	1432	1374	1384	1366	1470	1255	1614	1198	1396.18	1671	-0.259534	3.45e-05	0.00106147	1333.46	1733.48	-0.378491	0.000135932	0.0051995	GO:0001934||GO:0051301||GO:0006974||GO:0007049||GO:0000278||GO:0000122||GO:0071157||GO:0006367||GO:0010971||GO:0019221||GO:0008284||GO:1900087||GO:0042493||GO:0000079||GO:0007088||GO:0045787||GO:0070141||GO:0000082||GO:0031571||GO:0044321||GO:0000320||GO:0001889||GO:0006468||GO:0007595||GO:0010033||GO:0010039||GO:0010165||GO:0010243||GO:0014070||GO:0016055||GO:0030968||GO:0031100||GO:0032026||GO:…	positive regulation of protein phosphorylation||cell division||cellular response to DNA damage stimulus||cell cycle||mitotic cell cycle||negative regulation of transcription by RNA polymerase II||negative regulation of cell cycle arrest||transcription initiation from RNA polymerase II promoter||positive regulation of G2/M transition of mitotic cell cycle||cytokine-mediated signaling pathway||posi…	GO:0005634||GO:0005737||GO:0016020||GO:0005654||GO:0005829||GO:0005622||GO:0017053||GO:0000307||GO:0005923||GO:0005575||GO:0005623||GO:0043231||GO:0043226||GO:0043227||GO:0043229||GO:0044424||GO:0044464||GO:0031974||GO:0031981||GO:0043233||GO:0044422||GO:0044428||GO:0044446||GO:0070013||GO:0044444||GO:0032991||GO:0061695||GO:1902494||GO:1902554||GO:1902911||GO:1990234||GO:0005911||GO:0030054||GO:…	nucleus||cytoplasm||membrane||nucleoplasm||cytosol||intracellular||transcriptional repressor complex||cyclin-dependent protein kinase holoenzyme complex||bicellular tight junction||cellular_component||cell||intracellular membrane-bounded organelle||organelle||membrane-bounded organelle||intracellular organelle||intracellular part||cell part||membrane-enclosed lumen||nuclear lumen||organelle lumen…	GO:0005515||GO:0003714||GO:0019901||GO:0019899||GO:0008134||GO:0070064||GO:0042826||GO:0016538||GO:0004693||GO:0004672||GO:0016301||GO:0044877||GO:0003674||GO:0005488||GO:0000988||GO:0000989||GO:0003712||GO:0140110||GO:0019900||GO:0019887||GO:0019207||GO:0030234||GO:0098772||GO:0003824||GO:0004674||GO:0016740||GO:0016772||GO:0016773||GO:0097472||GO:0140096	protein binding||transcription corepressor activity||protein kinase binding||enzyme binding||transcription factor binding||proline-rich region binding||histone deacetylase binding||cyclin-dependent protein serine/threonine kinase regulator activity||cyclin-dependent protein serine/threonine kinase activity||protein kinase activity||kinase activity||protein-containing complex binding||molecular_fu…	hsa01522||hsa04068||hsa04110||hsa04115||hsa04151||hsa04152||hsa04218||hsa04310||hsa04340||hsa04371||hsa04390||hsa04510||hsa04530||hsa04630||hsa04917||hsa04919||hsa04921||hsa04933||hsa04934||hsa05161||hsa05162||hsa05163||hsa05165||hsa05166||hsa05167||hsa05169||hsa05200||hsa05203||hsa05205||hsa05206||hsa05210||hsa05212||hsa05213||hsa05214||hsa05215||hsa05216||hsa05218||hsa05219||hsa05220||hsa05221|…	Endocrine resistance||FoxO signaling pathway||Cell cycle||p53 signaling pathway||PI3K-Akt signaling pathway||AMPK signaling pathway||Cellular senescence||Wnt signaling pathway||Hedgehog signaling pathway||Apelin signaling pathway||Hippo signaling pathway||Focal adhesion||Tight junction||JAK-STAT signaling pathway||Prolactin signaling pathway||Thyroid hormone signaling pathway||Oxytocin signaling …
ENSG00000112576	CCND3	6	41934933	42050357	-	5802	protein_coding	cyclin D3 [Source:HGNC Symbol;Acc:HGNC:1585]	-	4254	3257	3754	3857	5068	4592	4148	4350	5080	4325	3116	4287	4553.23	3719.4	0.291886	5.47e-05	0.00152301	4045.83	3858.44	0.0684194	0.612225	0.885623	GO:0001934||GO:0051301||GO:0007049||GO:0000278||GO:0008284||GO:1900087||GO:0000079||GO:0007088||GO:0045787||GO:0045737||GO:0000122||GO:0007165||GO:0042098||GO:0042127||GO:0046626||GO:0051726||GO:0008152||GO:0001932||GO:0006464||GO:0006468||GO:0006793||GO:0006796||GO:0006807||GO:0008150||GO:0009893||GO:0009987||GO:0010562||GO:0010604||GO:0016310||GO:0019220||GO:0019222||GO:0019538||GO:0031323||GO:…	positive regulation of protein phosphorylation||cell division||cell cycle||mitotic cell cycle||positive regulation of cell proliferation||positive regulation of G1/S transition of mitotic cell cycle||regulation of cyclin-dependent protein serine/threonine kinase activity||regulation of mitotic nuclear division||positive regulation of cell cycle||positive regulation of cyclin-dependent protein ser…	GO:0005634||GO:0005737||GO:0016020||GO:0005654||GO:0000307||GO:0005622||GO:0005575||GO:0005623||GO:0043231||GO:0043226||GO:0043227||GO:0043229||GO:0044424||GO:0044464||GO:0031974||GO:0031981||GO:0043233||GO:0044422||GO:0044428||GO:0044446||GO:0070013||GO:0032991||GO:0061695||GO:1902494||GO:1902554||GO:1902911||GO:1990234	nucleus||cytoplasm||membrane||nucleoplasm||cyclin-dependent protein kinase holoenzyme complex||intracellular||cellular_component||cell||intracellular membrane-bounded organelle||organelle||membrane-bounded organelle||intracellular organelle||intracellular part||cell part||membrane-enclosed lumen||nuclear lumen||organelle lumen||organelle part||nuclear part||intracellular organelle part||intracell…	GO:0005515||GO:0019901||GO:0016538||GO:0004693||GO:0003674||GO:0005488||GO:0019899||GO:0019900||GO:0019887||GO:0019207||GO:0030234||GO:0098772||GO:0003824||GO:0004672||GO:0004674||GO:0016301||GO:0016740||GO:0016772||GO:0016773||GO:0097472||GO:0140096	protein binding||protein kinase binding||cyclin-dependent protein serine/threonine kinase regulator activity||cyclin-dependent protein serine/threonine kinase activity||molecular_function||binding||enzyme binding||kinase binding||protein kinase regulator activity||kinase regulator activity||enzyme regulator activity||molecular function regulator||catalytic activity||protein kinase activity||prote…	hsa04110||hsa04115||hsa04151||hsa04218||hsa04310||hsa04390||hsa04510||hsa04630||hsa05162||hsa05165||hsa05166||hsa05169||hsa05200||hsa05203	Cell cycle||p53 signaling pathway||PI3K-Akt signaling pathway||Cellular senescence||Wnt signaling pathway||Hippo signaling pathway||Focal adhesion||JAK-STAT signaling pathway||Measles||Human papillomavirus infection||Human T-cell leukemia virus 1 infection||Epstein-Barr virus infection||Pathways in cancer||Viral carcinogenesis
ENSG00000099860	GADD45B	19	2476122	2478259	+	2138	protein_coding	growth arrest and DNA damage inducible beta [Source:HGNC Symbol;Acc:HGNC:4096]	-	220	207	193	235	158	172	129	134	192	125	93	149	148.639	210.079	-0.498679	0.000122193	0.00282751	133.784	217.938	-0.70236	8.6e-05	0.0035542	GO:0006915||GO:0007275||GO:0030154||GO:0051726||GO:0043065||GO:0046330||GO:1900745||GO:0000185||GO:0000186||GO:0006469||GO:0008219||GO:0012501||GO:0008150||GO:0009987||GO:0032501||GO:0032502||GO:0048856||GO:0048869||GO:0007049||GO:0050789||GO:0050794||GO:0065007||GO:0010941||GO:0010942||GO:0042981||GO:0043067||GO:0043068||GO:0048518||GO:0048522||GO:0000165||GO:0008152||GO:0001932||GO:0001934||GO:…	apoptotic process||multicellular organism development||cell differentiation||regulation of cell cycle||positive regulation of apoptotic process||positive regulation of JNK cascade||positive regulation of p38MAPK cascade||activation of MAPKKK activity||activation of MAPKK activity||negative regulation of protein kinase activity||cell death||programmed cell death||biological_process||cellular proce…	GO:0005634||GO:0005737||GO:0005622||GO:0005575||GO:0005623||GO:0043231||GO:0043226||GO:0043227||GO:0043229||GO:0044424||GO:0044464	nucleus||cytoplasm||intracellular||cellular_component||cell||intracellular membrane-bounded organelle||organelle||membrane-bounded organelle||intracellular organelle||intracellular part||cell part	GO:0005515||GO:0003674||GO:0005488	protein binding||molecular_function||binding	hsa04010||hsa04064||hsa04068||hsa04110||hsa04115||hsa04210||hsa04218||hsa05169||hsa05200||hsa05202||hsa05210||hsa05212||hsa05213||hsa05214||hsa05216||hsa05217||hsa05218||hsa05220||hsa05222||hsa05223||hsa05224||hsa05225||hsa05226	MAPK signaling pathway||NF-kappa B signaling pathway||FoxO signaling pathway||Cell cycle||p53 signaling pathway||Apoptosis||Cellular senescence||Epstein-Barr virus infection||Pathways in cancer||Transcriptional misregulation in cancer||Colorectal cancer||Pancreatic cancer||Endometrial cancer||Glioma||Thyroid cancer||Basal cell carcinoma||Melanoma||Chronic myeloid leukemia||Small cell lung cancer|…
ENSG00000164754	RAD21	8	116845935	116874866	-	6192	protein_coding	RAD21 cohesin complex component [Source:HGNC Symbol;Acc:HGNC:9811]	-	7670	8013	7477	8873	9147	8860	8964	9329	9479	7741	11230	7798	9124.75	7877.9	0.211897	0.000182272	0.00385283	8725.88	8172.45	0.0945374	0.41646	0.782	GO:0006366||GO:0051301||GO:0045944||GO:0006281||GO:0006974||GO:0007049||GO:0006915||GO:0010972||GO:0045841||GO:0007059||GO:0006302||GO:0006357||GO:0006310||GO:0007131||GO:0007062||GO:0045876||GO:0051321||GO:0071168||GO:0008152||GO:0006139||GO:0006351||GO:0006725||GO:0006807||GO:0008150||GO:0009058||GO:0009059||GO:0009987||GO:0010467||GO:0016070||GO:0018130||GO:0019438||GO:0032774||GO:0034641||GO:…	transcription by RNA polymerase II||cell division||positive regulation of transcription by RNA polymerase II||DNA repair||cellular response to DNA damage stimulus||cell cycle||apoptotic process||negative regulation of G2/M transition of mitotic cell cycle||negative regulation of mitotic metaphase/anaphase transition||chromosome segregation||double-strand break repair||regulation of transcription …	GO:0005634||GO:0016020||GO:0005654||GO:0005694||GO:0000228||GO:0000785||GO:0000794||GO:0008278||GO:0000775||GO:0005829||GO:0016363||GO:0030893||GO:0005622||GO:0005575||GO:0005623||GO:0043231||GO:0043226||GO:0043227||GO:0043229||GO:0044424||GO:0044464||GO:0031974||GO:0031981||GO:0043233||GO:0044422||GO:0044428||GO:0044446||GO:0070013||GO:0043228||GO:0043232||GO:0044427||GO:0000793||GO:0032991||GO:…	nucleus||membrane||nucleoplasm||chromosome||nuclear chromosome||chromatin||condensed nuclear chromosome||cohesin complex||chromosome, centromeric region||cytosol||nuclear matrix||meiotic cohesin complex||intracellular||cellular_component||cell||intracellular membrane-bounded organelle||organelle||membrane-bounded organelle||intracellular organelle||intracellular part||cell part||membrane-enclosed…	GO:0005515||GO:0001228||GO:0044877||GO:0003682||GO:0003674||GO:0005488||GO:0000981||GO:0003700||GO:0140110	protein binding||transcriptional activator activity, RNA polymerase II transcription regulatory region sequence-specific DNA binding||protein-containing complex binding||chromatin binding||molecular_function||binding||RNA polymerase II transcription factor activity, sequence-specific DNA binding||DNA binding transcription factor activity||transcription regulator activity	hsa04110	Cell cycle
ENSG00000175387	SMAD2	18	47808957	47931146	-	36366	protein_coding	SMAD family member 2 [Source:HGNC Symbol;Acc:HGNC:6768]	MH1	1895	2037	1846	2167	2357	2208	2340	2275	3009	2445	3438	2539	2307.81	1954.54	0.239496	0.000194354	0.00403277	2752.03	2027.61	0.440747	4.93e-05	0.00233331	GO:0007179||GO:0010718||GO:0030513||GO:0045893||GO:0006355||GO:0006366||GO:0045944||GO:0016579||GO:0045892||GO:0035556||GO:0062009||GO:0017015||GO:0030512||GO:0045165||GO:0009952||GO:0035019||GO:0007352||GO:0000122||GO:0032924||GO:0007369||GO:0001707||GO:0007183||GO:0051098||GO:0070723||GO:0031053||GO:0038092||GO:0001657||GO:0001701||GO:0001706||GO:0006468||GO:0007182||GO:0007389||GO:0007492||GO:…	transforming growth factor beta receptor signaling pathway||positive regulation of epithelial to mesenchymal transition||positive regulation of BMP signaling pathway||positive regulation of transcription, DNA-templated||regulation of transcription, DNA-templated||transcription by RNA polymerase II||positive regulation of transcription by RNA polymerase II||protein deubiquitination||negative regul…	GO:0005737||GO:0005634||GO:0005622||GO:0005667||GO:0005654||GO:0005829||GO:0000790||GO:0032991||GO:0032444||GO:0071141||GO:0071144||GO:0016020||GO:0016021||GO:0005575||GO:0005623||GO:0044424||GO:0044464||GO:0043231||GO:0043226||GO:0043227||GO:0043229||GO:0031974||GO:0031981||GO:0043233||GO:0044422||GO:0044428||GO:0044446||GO:0070013||GO:0044444||GO:0000228||GO:0000785||GO:0005694||GO:0043228||GO:…	cytoplasm||nucleus||intracellular||transcription factor complex||nucleoplasm||cytosol||nuclear chromatin||protein-containing complex||activin responsive factor complex||SMAD protein complex||heteromeric SMAD protein complex||membrane||integral component of membrane||cellular_component||cell||intracellular part||cell part||intracellular membrane-bounded organelle||organelle||membrane-bounded organ…	GO:0046872||GO:0003677||GO:0003700||GO:0005515||GO:0000981||GO:0000978||GO:0019902||GO:0003690||GO:0008134||GO:0070412||GO:0048156||GO:0070410||GO:0001077||GO:0031625||GO:0034713||GO:0070411||GO:0030618||GO:0035326||GO:0097718||GO:0033613||GO:0046332||GO:0070878||GO:0001228||GO:0005160||GO:0003682||GO:0042803||GO:0046982||GO:0003674||GO:0005488||GO:0043167||GO:0043169||GO:0003676||GO:0097159||GO:…	metal ion binding||DNA binding||DNA binding transcription factor activity||protein binding||RNA polymerase II transcription factor activity, sequence-specific DNA binding||RNA polymerase II proximal promoter sequence-specific DNA binding||phosphatase binding||double-stranded DNA binding||transcription factor binding||R-SMAD binding||tau protein binding||co-SMAD binding||transcriptional activator …	hsa04068||hsa04110||hsa04144||hsa04218||hsa04350||hsa04371||hsa04390||hsa04520||hsa04550||hsa04659||hsa04926||hsa04933||hsa05142||hsa05166||hsa05200||hsa05205||hsa05210||hsa05212||hsa05225||hsa05226||hsa05321	FoxO signaling pathway||Cell cycle||Endocytosis||Cellular senescence||TGF-beta signaling pathway||Apelin signaling pathway||Hippo signaling pathway||Adherens junction||Signaling pathways regulating pluripotency of stem cells||Th17 cell differentiation||Relaxin signaling pathway||AGE-RAGE signaling pathway in diabetic complications||Chagas disease (American trypanosomiasis)||Human T-cell leukemia …
ENSG00000005339	CREBBP	16	3725054	3880726	-	15492	protein_coding	CREB binding protein [Source:HGNC Symbol;Acc:HGNC:2348]	-	1511	1650	1406	1614	1946	1869	1567	1764	2055	1632	1591	1584	1791.68	1521.2	0.23643	0.00065855	0.0100249	1648.84	1578.08	0.0636091	0.447144	0.801183	GO:0006355||GO:0007165||GO:0048511||GO:0016573||GO:0045893||GO:0031648||GO:0001666||GO:0016032||GO:0042981||GO:0000122||GO:0030511||GO:0045944||GO:1904837||GO:0006367||GO:0065003||GO:0042592||GO:0042733||GO:0002223||GO:0034644||GO:0019216||GO:0006473||GO:1900034||GO:0007219||GO:0061418||GO:0045637||GO:0032481||GO:0007221||GO:0045747||GO:0018076||GO:0008589||GO:0008152||GO:0006139||GO:0006351||GO:…	regulation of transcription, DNA-templated||signal transduction||rhythmic process||histone acetylation||positive regulation of transcription, DNA-templated||protein destabilization||response to hypoxia||viral process||regulation of apoptotic process||negative regulation of transcription by RNA polymerase II||positive regulation of transforming growth factor beta receptor signaling pathway||positi…	GO:0005634||GO:0005737||GO:0005654||GO:0000123||GO:0016604||GO:0000790||GO:0005622||GO:0005575||GO:0005623||GO:0043231||GO:0043226||GO:0043227||GO:0043229||GO:0044424||GO:0044464||GO:0031974||GO:0031981||GO:0043233||GO:0044422||GO:0044428||GO:0044446||GO:0070013||GO:0031248||GO:0032991||GO:0044451||GO:1902493||GO:1902494||GO:1990234||GO:0000228||GO:0000785||GO:0005694||GO:0043228||GO:0043232||GO:…	nucleus||cytoplasm||nucleoplasm||histone acetyltransferase complex||nuclear body||nuclear chromatin||intracellular||cellular_component||cell||intracellular membrane-bounded organelle||organelle||membrane-bounded organelle||intracellular organelle||intracellular part||cell part||membrane-enclosed lumen||nuclear lumen||organelle lumen||organelle part||nuclear part||intracellular organelle part||int…	GO:0008270||GO:0046872||GO:0016740||GO:0003713||GO:0003712||GO:0016746||GO:0005515||GO:0004402||GO:0003682||GO:0008134||GO:0003700||GO:0001085||GO:0001078||GO:0001102||GO:0002039||GO:0003684||GO:0000987||GO:0016407||GO:0034212||GO:0043426||GO:0003674||GO:0005488||GO:0043167||GO:0043169||GO:0046914||GO:0003824||GO:0000988||GO:0000989||GO:0140110||GO:0008080||GO:0016410||GO:0016747||GO:0061733||GO:…	zinc ion binding||metal ion binding||transferase activity||transcription coactivator activity||transcription cofactor activity||transferase activity, transferring acyl groups||protein binding||histone acetyltransferase activity||chromatin binding||transcription factor binding||DNA binding transcription factor activity||RNA polymerase II transcription factor binding||transcriptional repressor acti…	hsa04024||hsa04066||hsa04068||hsa04110||hsa04310||hsa04330||hsa04350||hsa04520||hsa04630||hsa04720||hsa04916||hsa04919||hsa04922||hsa05016||hsa05152||hsa05161||hsa05164||hsa05165||hsa05166||hsa05167||hsa05168||hsa05200||hsa05203||hsa05206||hsa05211||hsa05215	cAMP signaling pathway||HIF-1 signaling pathway||FoxO signaling pathway||Cell cycle||Wnt signaling pathway||Notch signaling pathway||TGF-beta signaling pathway||Adherens junction||JAK-STAT signaling pathway||Long-term potentiation||Melanogenesis||Thyroid hormone signaling pathway||Glucagon signaling pathway||Huntington disease||Tuberculosis||Hepatitis B||Influenza A||Human papillomavirus infectio…
ENSG00000127564	PKMYT1	16	2968024	2980539	-	5034	protein_coding	protein kinase, membrane associated tyrosine/threonine 1 [Source:HGNC Symbol;Acc:HGNC:29650]	-	1403	1024	1117	1135	1030	936	710	950	1178	1018	855	1188	907.744	1150.55	-0.34156	0.000903555	0.0129656	1022.79	1193.58	-0.22296	0.0914372	0.403451	GO:0006468||GO:0016310||GO:0007049||GO:0000086||GO:0010923||GO:0007088||GO:0000278||GO:0051321||GO:0000079||GO:0008152||GO:0006464||GO:0006793||GO:0006796||GO:0006807||GO:0008150||GO:0009987||GO:0019538||GO:0036211||GO:0043170||GO:0043412||GO:0044237||GO:0044238||GO:0044260||GO:0044267||GO:0071704||GO:1901564||GO:0044772||GO:0022402||GO:0044770||GO:0044839||GO:1903047||GO:0009892||GO:0010563||GO:…	protein phosphorylation||phosphorylation||cell cycle||G2/M transition of mitotic cell cycle||negative regulation of phosphatase activity||regulation of mitotic nuclear division||mitotic cell cycle||meiotic cell cycle||regulation of cyclin-dependent protein serine/threonine kinase activity||metabolic process||cellular protein modification process||phosphorus metabolic process||phosphate-containing…	GO:0016020||GO:0005794||GO:0005634||GO:0005730||GO:0005783||GO:0005789||GO:0000139||GO:0005654||GO:0005829||GO:0005737||GO:0005575||GO:0005622||GO:0005623||GO:0043231||GO:0012505||GO:0043226||GO:0043227||GO:0043229||GO:0044424||GO:0044444||GO:0044464||GO:0031974||GO:0031981||GO:0043228||GO:0043232||GO:0043233||GO:0044422||GO:0044428||GO:0044446||GO:0070013||GO:0031984||GO:0042175||GO:0044425||GO:…	membrane||Golgi apparatus||nucleus||nucleolus||endoplasmic reticulum||endoplasmic reticulum membrane||Golgi membrane||nucleoplasm||cytosol||cytoplasm||cellular_component||intracellular||cell||intracellular membrane-bounded organelle||endomembrane system||organelle||membrane-bounded organelle||intracellular organelle||intracellular part||cytoplasmic part||cell part||membrane-enclosed lumen||nuclea…	GO:0004672||GO:0005524||GO:0016301||GO:0046872||GO:0000166||GO:0004674||GO:0016740||GO:0005515||GO:0003674||GO:0003824||GO:0016772||GO:0016773||GO:0140096||GO:0005488||GO:0008144||GO:0017076||GO:0030554||GO:0032553||GO:0032555||GO:0032559||GO:0035639||GO:0036094||GO:0043167||GO:0043168||GO:0097159||GO:0097367||GO:1901265||GO:1901363||GO:0043169	protein kinase activity||ATP binding||kinase activity||metal ion binding||nucleotide binding||protein serine/threonine kinase activity||transferase activity||protein binding||molecular_function||catalytic activity||transferase activity, transferring phosphorus-containing groups||phosphotransferase activity, alcohol group as acceptor||catalytic activity, acting on a protein||binding||drug binding|…	hsa04110||hsa04114||hsa04914	Cell cycle||Oocyte meiosis||Progesterone-mediated oocyte maturation
ENSG00000176386	CDC26	9	113255835	113275589	-	1175	protein_coding	cell division cycle 26 [Source:HGNC Symbol;Acc:HGNC:17839]	-	343	300	351	328	264	268	248	233	321	273	155	318	254.392	325.828	-0.356372	0.000935489	0.0133086	257.257	337.993	-0.393762	0.0500477	0.293141	GO:0016567||GO:0051301||GO:0007049||GO:0030071||GO:0031145||GO:0070979||GO:0008152||GO:0006464||GO:0006807||GO:0008150||GO:0009987||GO:0019538||GO:0032446||GO:0036211||GO:0043170||GO:0043412||GO:0044237||GO:0044238||GO:0044260||GO:0044267||GO:0070647||GO:0071704||GO:1901564||GO:0007059||GO:0051276||GO:0000070||GO:0000278||GO:0000280||GO:0000819||GO:0051726||GO:0006996||GO:0007088||GO:0044772||GO:…	protein ubiquitination||cell division||cell cycle||regulation of mitotic metaphase/anaphase transition||anaphase-promoting complex-dependent catabolic process||protein K11-linked ubiquitination||metabolic process||cellular protein modification process||nitrogen compound metabolic process||biological_process||cellular process||protein metabolic process||protein modification by small protein conjug…	GO:0005634||GO:0005654||GO:0005680||GO:0005829||GO:0005622||GO:0005575||GO:0005623||GO:0043231||GO:0043226||GO:0043227||GO:0043229||GO:0044424||GO:0044464||GO:0031974||GO:0031981||GO:0043233||GO:0044422||GO:0044428||GO:0044446||GO:0070013||GO:0000151||GO:0000152||GO:0031461||GO:0032991||GO:1902494||GO:1990234||GO:0005737||GO:0044444	nucleus||nucleoplasm||anaphase-promoting complex||cytosol||intracellular||cellular_component||cell||intracellular membrane-bounded organelle||organelle||membrane-bounded organelle||intracellular organelle||intracellular part||cell part||membrane-enclosed lumen||nuclear lumen||organelle lumen||organelle part||nuclear part||intracellular organelle part||intracellular organelle lumen||ubiquitin liga…	GO:0005515||GO:0003674||GO:0005488	protein binding||molecular_function||binding	hsa04110||hsa04114||hsa04120||hsa04914||hsa05166	Cell cycle||Oocyte meiosis||Ubiquitin mediated proteolysis||Progesterone-mediated oocyte maturation||Human T-cell leukemia virus 1 infection
ENSG00000135446	CDK4	12	57747727	57756013	-	3168	protein_coding	cyclin dependent kinase 4 [Source:HGNC Symbol;Acc:HGNC:1773]	-	2871	2362	2525	2694	2379	2396	1834	2108	2855	2369	1954	2385	2184.19	2570.52	-0.23474	0.00188515	0.0227643	2300.98	2666.62	-0.212739	0.042268	0.267896	GO:0008284||GO:0048146||GO:0006468||GO:0016310||GO:0051301||GO:0007049||GO:0002088||GO:0007165||GO:0007623||GO:0009636||GO:0010033||GO:0010288||GO:0031100||GO:0032869||GO:0033574||GO:0040014||GO:0042127||GO:0043065||GO:0045727||GO:0045793||GO:0046626||GO:0046890||GO:0050994||GO:0051726||GO:0055093||GO:0060612||GO:0071222||GO:0071353||GO:1904628||GO:1904637||GO:0071157||GO:0006367||GO:0010971||GO:…	positive regulation of cell proliferation||positive regulation of fibroblast proliferation||protein phosphorylation||phosphorylation||cell division||cell cycle||lens development in camera-type eye||signal transduction||circadian rhythm||response to toxic substance||response to organic substance||response to lead ion||animal organ regeneration||cellular response to insulin stimulus||response to te…	GO:0005634||GO:0005737||GO:0016020||GO:0005730||GO:0005829||GO:0031965||GO:0000307||GO:0005667||GO:0005923||GO:0032991||GO:0048471||GO:0097129||GO:0005654||GO:0000785||GO:0005622||GO:0005575||GO:0005623||GO:0043231||GO:0043226||GO:0043227||GO:0043229||GO:0044424||GO:0044464||GO:0031974||GO:0031981||GO:0043228||GO:0043232||GO:0043233||GO:0044422||GO:0044428||GO:0044446||GO:0070013||GO:0044444||GO:…	nucleus||cytoplasm||membrane||nucleolus||cytosol||nuclear membrane||cyclin-dependent protein kinase holoenzyme complex||transcription factor complex||bicellular tight junction||protein-containing complex||perinuclear region of cytoplasm||cyclin D2-CDK4 complex||nucleoplasm||chromatin||intracellular||cellular_component||cell||intracellular membrane-bounded organelle||organelle||membrane-bounded or…	GO:0000166||GO:0004672||GO:0004674||GO:0005524||GO:0016740||GO:0016301||GO:0005515||GO:0004693||GO:0030332||GO:0044877||GO:0016538||GO:0003674||GO:0005488||GO:0036094||GO:0097159||GO:1901265||GO:1901363||GO:0003824||GO:0016772||GO:0016773||GO:0140096||GO:0008144||GO:0017076||GO:0030554||GO:0032553||GO:0032555||GO:0032559||GO:0035639||GO:0043167||GO:0043168||GO:0097367||GO:0097472||GO:0019887||GO:…	nucleotide binding||protein kinase activity||protein serine/threonine kinase activity||ATP binding||transferase activity||kinase activity||protein binding||cyclin-dependent protein serine/threonine kinase activity||cyclin binding||protein-containing complex binding||cyclin-dependent protein serine/threonine kinase regulator activity||molecular_function||binding||small molecule binding||organic cy…	hsa01522||hsa04110||hsa04115||hsa04151||hsa04218||hsa04530||hsa04660||hsa04933||hsa04934||hsa05161||hsa05162||hsa05163||hsa05165||hsa05166||hsa05167||hsa05169||hsa05200||hsa05203||hsa05212||hsa05214||hsa05218||hsa05219||hsa05220||hsa05222||hsa05223||hsa05224||hsa05225	Endocrine resistance||Cell cycle||p53 signaling pathway||PI3K-Akt signaling pathway||Cellular senescence||Tight junction||T cell receptor signaling pathway||AGE-RAGE signaling pathway in diabetic complications||Cushing syndrome||Hepatitis B||Measles||Human cytomegalovirus infection||Human papillomavirus infection||Human T-cell leukemia virus 1 infection||Kaposi sarcoma-associated herpesvirus infe…
ENSG00000147889	CDKN2A	9	21967753	21995301	-	4329	protein_coding	cyclin dependent kinase inhibitor 2A [Source:HGNC Symbol;Acc:HGNC:1787]	-	10037	7702	8726	8860	7824	6407	6708	8198	10923	9223	6743	8772	7315.84	8689.72	-0.248288	0.00363542	0.0362147	8578.17	9014.56	-0.0715785	0.584408	0.87384	GO:0008285||GO:0001953||GO:0032088||GO:0007049||GO:0045892||GO:0090399||GO:0030308||GO:0007050||GO:0007265||GO:0090398||GO:0034393||GO:0000082||GO:0031658||GO:0035986||GO:2000774||GO:0045736||GO:0042326||GO:2000111||GO:0006919||GO:0006469||GO:0006915||GO:0045893||GO:0016925||GO:0006364||GO:0045944||GO:0043065||GO:0070534||GO:0031647||GO:0008637||GO:0051444||GO:0000209||GO:1902510||GO:0010628||GO:…	negative regulation of cell proliferation||negative regulation of cell-matrix adhesion||negative regulation of NF-kappaB transcription factor activity||cell cycle||negative regulation of transcription, DNA-templated||replicative senescence||negative regulation of cell growth||cell cycle arrest||Ras protein signal transduction||cellular senescence||positive regulation of smooth muscle cell apoptot…	GO:0005634||GO:0005737||GO:0005829||GO:0035985||GO:0005730||GO:0005739||GO:0005654||GO:0005622||GO:0005575||GO:0005623||GO:0043231||GO:0043226||GO:0043227||GO:0043229||GO:0044424||GO:0044464||GO:0044444||GO:0000785||GO:0000792||GO:0005694||GO:0043228||GO:0043232||GO:0044422||GO:0044427||GO:0044446||GO:0031974||GO:0031981||GO:0043233||GO:0044428||GO:0070013	nucleus||cytoplasm||cytosol||senescence-associated heterochromatin focus||nucleolus||mitochondrion||nucleoplasm||intracellular||cellular_component||cell||intracellular membrane-bounded organelle||organelle||membrane-bounded organelle||intracellular organelle||intracellular part||cell part||cytoplasmic part||chromatin||heterochromatin||chromosome||non-membrane-bounded organelle||intracellular non-…	GO:0003723||GO:0005515||GO:0019901||GO:0051059||GO:0004861||GO:0003677||GO:0019789||GO:0008134||GO:0097718||GO:1990948||GO:0055105||GO:0003674||GO:0003676||GO:0005488||GO:0097159||GO:1901363||GO:0019899||GO:0019900||GO:0004857||GO:0004860||GO:0019887||GO:0016538||GO:0019207||GO:0019210||GO:0030234||GO:0030291||GO:0098772||GO:0003824||GO:0016740||GO:0019787||GO:0140096||GO:0019904||GO:0055106	RNA binding||protein binding||protein kinase binding||NF-kappaB binding||cyclin-dependent protein serine/threonine kinase inhibitor activity||DNA binding||SUMO transferase activity||transcription factor binding||disordered domain specific binding||ubiquitin ligase inhibitor activity||ubiquitin-protein transferase inhibitor activity||molecular_function||nucleic acid binding||binding||organic cycli…	hsa01522||hsa01524||hsa04110||hsa04115||hsa04218||hsa04934||hsa05163||hsa05166||hsa05200||hsa05203||hsa05206||hsa05212||hsa05214||hsa05218||hsa05219||hsa05220||hsa05223||hsa05225	Endocrine resistance||Platinum drug resistance||Cell cycle||p53 signaling pathway||Cellular senescence||Cushing syndrome||Human cytomegalovirus infection||Human T-cell leukemia virus 1 infection||Pathways in cancer||Viral carcinogenesis||MicroRNAs in cancer||Pancreatic cancer||Glioma||Melanoma||Bladder cancer||Chronic myeloid leukemia||Non-small cell lung cancer||Hepatocellular carcinoma
ENSG00000166851	PLK1	16	23677656	23690367	+	4760	protein_coding	polo like kinase 1 [Source:HGNC Symbol;Acc:HGNC:9077]	-	3098	2953	2869	3132	2922	2451	2371	2739	2665	2519	2132	2600	2629.46	2965.64	-0.173397	0.00495042	0.0450808	2395.12	3076.51	-0.361389	5.61e-05	0.00251331	GO:0006468||GO:0016310||GO:0016567||GO:0051301||GO:0007049||GO:0000122||GO:0031648||GO:0001578||GO:0000086||GO:0010389||GO:0097711||GO:0007098||GO:0007346||GO:0043066||GO:0008283||GO:0031145||GO:1904668||GO:0000278||GO:0000281||GO:0072425||GO:0018105||GO:0010800||GO:0045862||GO:0032465||GO:0000070||GO:0007094||GO:0071168||GO:0032436||GO:0007077||GO:0051726||GO:1902749||GO:0045184||GO:0051443||GO:…	protein phosphorylation||phosphorylation||protein ubiquitination||cell division||cell cycle||negative regulation of transcription by RNA polymerase II||protein destabilization||microtubule bundle formation||G2/M transition of mitotic cell cycle||regulation of G2/M transition of mitotic cell cycle||ciliary basal body-plasma membrane docking||centrosome cycle||regulation of mitotic cell cycle||nega…	GO:0005634||GO:0005737||GO:0005694||GO:0005856||GO:0005813||GO:0005815||GO:0005819||GO:0030496||GO:0000775||GO:0000776||GO:0000777||GO:0005654||GO:0005829||GO:0051233||GO:0000942||GO:0005876||GO:0015630||GO:0000922||GO:0000780||GO:0000785||GO:0000795||GO:0005814||GO:0034451||GO:0005622||GO:0005575||GO:0005623||GO:0043231||GO:0043226||GO:0043227||GO:0043229||GO:0044424||GO:0044464||GO:0043228||GO:…	nucleus||cytoplasm||chromosome||cytoskeleton||centrosome||microtubule organizing center||spindle||midbody||chromosome, centromeric region||kinetochore||condensed chromosome kinetochore||nucleoplasm||cytosol||spindle midzone||condensed nuclear chromosome outer kinetochore||spindle microtubule||microtubule cytoskeleton||spindle pole||condensed nuclear chromosome, centromeric region||chromatin||syna…	GO:0000166||GO:0004672||GO:0004674||GO:0005524||GO:0016740||GO:0016301||GO:0005515||GO:0008017||GO:0042802||GO:0019901||GO:0000287||GO:0010997||GO:0003674||GO:0005488||GO:0036094||GO:0097159||GO:1901265||GO:1901363||GO:0003824||GO:0016772||GO:0016773||GO:0140096||GO:0008144||GO:0017076||GO:0030554||GO:0032553||GO:0032555||GO:0032559||GO:0035639||GO:0043167||GO:0043168||GO:0097367||GO:0008092||GO:…	nucleotide binding||protein kinase activity||protein serine/threonine kinase activity||ATP binding||transferase activity||kinase activity||protein binding||microtubule binding||identical protein binding||protein kinase binding||magnesium ion binding||anaphase-promoting complex binding||molecular_function||binding||small molecule binding||organic cyclic compound binding||nucleoside phosphate bindi…	hsa04068||hsa04110||hsa04114||hsa04914	FoxO signaling pathway||Cell cycle||Oocyte meiosis||Progesterone-mediated oocyte maturation
ENSG00000157456	CCNB2	15	59105078	59125045	+	2801	protein_coding	cyclin B2 [Source:HGNC Symbol;Acc:HGNC:1580]	-	6093	6328	5796	6657	7077	6569	6559	6516	7249	6140	6550	6187	6711.28	6119.78	0.133086	0.00784419	0.0618716	6292.04	6348.58	-0.0128897	0.81388	0.952092	GO:0051301||GO:0007049||GO:0000278||GO:0000086||GO:0008284||GO:0000079||GO:0001701||GO:0007077||GO:0007088||GO:0040008||GO:0043029||GO:0045787||GO:0048538||GO:0051726||GO:0008150||GO:0009987||GO:0044772||GO:0022402||GO:0044770||GO:0044839||GO:1903047||GO:0008283||GO:0042127||GO:0048518||GO:0048522||GO:0050789||GO:0050794||GO:0065007||GO:0008152||GO:0001932||GO:0006464||GO:0006468||GO:0006793||GO:…	cell division||cell cycle||mitotic cell cycle||G2/M transition of mitotic cell cycle||positive regulation of cell proliferation||regulation of cyclin-dependent protein serine/threonine kinase activity||in utero embryonic development||mitotic nuclear envelope disassembly||regulation of mitotic nuclear division||regulation of growth||T cell homeostasis||positive regulation of cell cycle||thymus dev…	GO:0005634||GO:0005829||GO:0005813||GO:0005737||GO:0000307||GO:0015630||GO:0016020||GO:0005622||GO:0005575||GO:0005623||GO:0043231||GO:0043226||GO:0043227||GO:0043229||GO:0044424||GO:0044464||GO:0044444||GO:0005815||GO:0005856||GO:0043228||GO:0043232||GO:0044422||GO:0044430||GO:0044446||GO:0032991||GO:0061695||GO:1902494||GO:1902554||GO:1902911||GO:1990234	nucleus||cytosol||centrosome||cytoplasm||cyclin-dependent protein kinase holoenzyme complex||microtubule cytoskeleton||membrane||intracellular||cellular_component||cell||intracellular membrane-bounded organelle||organelle||membrane-bounded organelle||intracellular organelle||intracellular part||cell part||cytoplasmic part||microtubule organizing center||cytoskeleton||non-membrane-bounded organell…	GO:0005515||GO:0045296||GO:0019901||GO:0016538||GO:0004693||GO:0003674||GO:0005488||GO:0050839||GO:0019899||GO:0019900||GO:0019887||GO:0019207||GO:0030234||GO:0098772||GO:0003824||GO:0004672||GO:0004674||GO:0016301||GO:0016740||GO:0016772||GO:0016773||GO:0097472||GO:0140096	protein binding||cadherin binding||protein kinase binding||cyclin-dependent protein serine/threonine kinase regulator activity||cyclin-dependent protein serine/threonine kinase activity||molecular_function||binding||cell adhesion molecule binding||enzyme binding||kinase binding||protein kinase regulator activity||kinase regulator activity||enzyme regulator activity||molecular function regulator||…	hsa04068||hsa04110||hsa04114||hsa04115||hsa04218||hsa04914||hsa05166||hsa05170	FoxO signaling pathway||Cell cycle||Oocyte meiosis||p53 signaling pathway||Cellular senescence||Progesterone-mediated oocyte maturation||Human T-cell leukemia virus 1 infection||Human immunodeficiency virus 1 infection
ENSG00000128245	YWHAH	22	31944461	31957603	+	2453	protein_coding	tyrosine 3-monooxygenase/tryptophan 5-monooxygenase activation protein eta [Source:HGNC Symbol;Acc:HGNC:12853]	-	2820	2559	2627	2829	2594	2265	2185	2485	3138	2417	2500	2488	2391.18	2665.91	-0.15678	0.00807042	0.0629816	2533	2765.56	-0.12641	0.0600848	0.320512	GO:0006886||GO:0055114||GO:0050774||GO:0045893||GO:0021762||GO:2000649||GO:0061024||GO:0042921||GO:0048167||GO:1900740||GO:0002028||GO:0045664||GO:0006713||GO:0086010||GO:0008104||GO:0006810||GO:0008150||GO:0015031||GO:0015833||GO:0033036||GO:0034613||GO:0042886||GO:0045184||GO:0046907||GO:0051179||GO:0051234||GO:0051641||GO:0051649||GO:0070727||GO:0071702||GO:0071705||GO:0008152||GO:0000902||GO:…	intracellular protein transport||oxidation-reduction process||negative regulation of dendrite morphogenesis||positive regulation of transcription, DNA-templated||substantia nigra development||regulation of sodium ion transmembrane transporter activity||membrane organization||glucocorticoid receptor signaling pathway||regulation of synaptic plasticity||positive regulation of protein insertion into…	GO:0005739||GO:0005737||GO:0005829||GO:0070062||GO:0005886||GO:0014704||GO:0005622||GO:0005575||GO:0005623||GO:0043231||GO:0043226||GO:0043227||GO:0043229||GO:0044424||GO:0044444||GO:0044464||GO:0005576||GO:0005615||GO:0031982||GO:0043230||GO:0044421||GO:1903561||GO:0016020||GO:0071944||GO:0005911||GO:0030054||GO:0044291	mitochondrion||cytoplasm||cytosol||extracellular exosome||plasma membrane||intercalated disc||intracellular||cellular_component||cell||intracellular membrane-bounded organelle||organelle||membrane-bounded organelle||intracellular organelle||intracellular part||cytoplasmic part||cell part||extracellular region||extracellular space||vesicle||extracellular organelle||extracellular region part||extra…	GO:0004497||GO:0019904||GO:0005515||GO:0003779||GO:0044325||GO:0042802||GO:0046982||GO:0017080||GO:0005159||GO:0019899||GO:0035259||GO:0003674||GO:0003824||GO:0016491||GO:0005488||GO:0008092||GO:0046983||GO:0016247||GO:0098772||GO:0005102||GO:0008134||GO:0035257||GO:0035258||GO:0051427	monooxygenase activity||protein domain specific binding||protein binding||actin binding||ion channel binding||identical protein binding||protein heterodimerization activity||sodium channel regulator activity||insulin-like growth factor receptor binding||enzyme binding||glucocorticoid receptor binding||molecular_function||catalytic activity||oxidoreductase activity||binding||cytoskeletal protein b…	hsa04110||hsa04114||hsa04151||hsa04390||hsa05203	Cell cycle||Oocyte meiosis||PI3K-Akt signaling pathway||Hippo signaling pathway||Viral carcinogenesis
ENSG00000114126	TFDP2	3	141944428	142149544	-	11897	protein_coding	transcription factor Dp-2 [Source:HGNC Symbol;Acc:HGNC:11751]	E2F	778	842	738	853	958	822	934	917	1035	941	991	979	912.77	790.137	0.207897	0.00926278	0.0695049	952.38	819.678	0.216062	0.00594919	0.0813491	GO:0006355||GO:0006366||GO:0007049||GO:0051726||GO:0000278||GO:0006977||GO:0045944||GO:0045892||GO:0070317||GO:1900740||GO:0000083||GO:0007507||GO:1903506||GO:0008152||GO:0006139||GO:0006351||GO:0006725||GO:0006807||GO:0008150||GO:0009058||GO:0009059||GO:0009889||GO:0009987||GO:0010467||GO:0010468||GO:0010556||GO:0016070||GO:0018130||GO:0019219||GO:0019222||GO:0019438||GO:0031323||GO:0031326||GO:…	regulation of transcription, DNA-templated||transcription by RNA polymerase II||cell cycle||regulation of cell cycle||mitotic cell cycle||DNA damage response, signal transduction by p53 class mediator resulting in cell cycle arrest||positive regulation of transcription by RNA polymerase II||negative regulation of transcription, DNA-templated||negative regulation of G0 to G1 transition||positive r…	GO:0005739||GO:0005634||GO:0005667||GO:0005654||GO:0090575||GO:0005622||GO:0005575||GO:0005623||GO:0005737||GO:0043231||GO:0043226||GO:0043227||GO:0043229||GO:0044424||GO:0044444||GO:0044464||GO:0032991||GO:0031974||GO:0031981||GO:0043233||GO:0044422||GO:0044428||GO:0044446||GO:0070013||GO:0044798	mitochondrion||nucleus||transcription factor complex||nucleoplasm||RNA polymerase II transcription factor complex||intracellular||cellular_component||cell||cytoplasm||intracellular membrane-bounded organelle||organelle||membrane-bounded organelle||intracellular organelle||intracellular part||cytoplasmic part||cell part||protein-containing complex||membrane-enclosed lumen||nuclear lumen||organelle…	GO:0003712||GO:0003677||GO:0003700||GO:0008134||GO:0005515||GO:0000981||GO:0001228||GO:0019904||GO:0000977||GO:0000988||GO:0000989||GO:0003674||GO:0140110||GO:0003676||GO:0005488||GO:0097159||GO:1901363||GO:0000976||GO:0001012||GO:0001067||GO:0003690||GO:0044212||GO:0043565||GO:1990837	transcription cofactor activity||DNA binding||DNA binding transcription factor activity||transcription factor binding||protein binding||RNA polymerase II transcription factor activity, sequence-specific DNA binding||transcriptional activator activity, RNA polymerase II transcription regulatory region sequence-specific DNA binding||protein domain specific binding||RNA polymerase II regulatory regi…	hsa04110	Cell cycle
ENSG00000205250	E2F4	16	67192169	67198918	+	3582	protein_coding	E2F transcription factor 4 [Source:HGNC Symbol;Acc:HGNC:3118]	E2F	3093	2696	2633	2758	2728	2408	2303	2411	2772	2273	2237	2447	2471.16	2750.98	-0.154602	0.0128035	0.0867456	2342.39	2853.83	-0.284868	0.000217335	0.00756398	GO:0006355||GO:0006366||GO:0007049||GO:0000278||GO:0000122||GO:0006977||GO:0045944||GO:0051726||GO:0030030||GO:0044458||GO:0098534||GO:1903251||GO:0000083||GO:0002064||GO:0006884||GO:0008015||GO:0008361||GO:0009887||GO:0042127||GO:0060271||GO:0008152||GO:0006139||GO:0006351||GO:0006725||GO:0006807||GO:0008150||GO:0009058||GO:0009059||GO:0009889||GO:0009987||GO:0010467||GO:0010468||GO:0010556||GO:…	regulation of transcription, DNA-templated||transcription by RNA polymerase II||cell cycle||mitotic cell cycle||negative regulation of transcription by RNA polymerase II||DNA damage response, signal transduction by p53 class mediator resulting in cell cycle arrest||positive regulation of transcription by RNA polymerase II||regulation of cell cycle||cell projection organization||motile cilium asse…	GO:0005634||GO:0005654||GO:0005667||GO:0090575||GO:0000790||GO:0005622||GO:0005575||GO:0005623||GO:0043231||GO:0043226||GO:0043227||GO:0043229||GO:0044424||GO:0044464||GO:0031974||GO:0031981||GO:0043233||GO:0044422||GO:0044428||GO:0044446||GO:0070013||GO:0032991||GO:0044798||GO:0000228||GO:0000785||GO:0005694||GO:0043228||GO:0043232||GO:0044427||GO:0044454	nucleus||nucleoplasm||transcription factor complex||RNA polymerase II transcription factor complex||nuclear chromatin||intracellular||cellular_component||cell||intracellular membrane-bounded organelle||organelle||membrane-bounded organelle||intracellular organelle||intracellular part||cell part||membrane-enclosed lumen||nuclear lumen||organelle lumen||organelle part||nuclear part||intracellular o…	GO:0046983||GO:0003677||GO:0003700||GO:0005515||GO:0000981||GO:0001078||GO:0043565||GO:0000978||GO:0001077||GO:0008134||GO:0019904||GO:1990841||GO:0001228||GO:0003674||GO:0005488||GO:0003676||GO:0097159||GO:1901363||GO:0140110||GO:0000982||GO:0001227||GO:0000976||GO:0000977||GO:0000987||GO:0001012||GO:0001067||GO:0003690||GO:0044212||GO:1990837||GO:0003682	protein dimerization activity||DNA binding||DNA binding transcription factor activity||protein binding||RNA polymerase II transcription factor activity, sequence-specific DNA binding||transcriptional repressor activity, RNA polymerase II proximal promoter sequence-specific DNA binding||sequence-specific DNA binding||RNA polymerase II proximal promoter sequence-specific DNA binding||transcriptiona…	hsa04110||hsa04218||hsa04350	Cell cycle||Cellular senescence||TGF-beta signaling pathway
ENSG00000149311	ATM	11	108222484	108369102	+	23972	protein_coding	ATM serine/threonine kinase [Source:HGNC Symbol;Acc:HGNC:795]	-	1449	1613	1300	1579	1636	1651	1742	1582	1913	1492	2134	1330	1663.12	1461.28	0.186328	0.016195	0.101355	1649.76	1515.94	0.122171	0.366601	0.749612	GO:0000077||GO:0006281||GO:0000723||GO:0010212||GO:0016572||GO:0090399||GO:0010628||GO:0030335||GO:0016310||GO:0006974||GO:0007049||GO:0036092||GO:0006977||GO:1904262||GO:0043065||GO:0007165||GO:0042981||GO:1901796||GO:0006260||GO:0006468||GO:0046777||GO:0032212||GO:0006975||GO:0071044||GO:0018105||GO:0007131||GO:0007094||GO:0000729||GO:0006303||GO:1904354||GO:1900034||GO:0030889||GO:0032210||GO:…	DNA damage checkpoint||DNA repair||telomere maintenance||response to ionizing radiation||histone phosphorylation||replicative senescence||positive regulation of gene expression||positive regulation of cell migration||phosphorylation||cellular response to DNA damage stimulus||cell cycle||phosphatidylinositol-3-phosphate biosynthetic process||DNA damage response, signal transduction by p53 class me…	GO:0005634||GO:0031410||GO:0005730||GO:0005654||GO:0000784||GO:0000781||GO:1990391||GO:0005737||GO:0005622||GO:0005575||GO:0005623||GO:0043231||GO:0043226||GO:0043227||GO:0043229||GO:0044424||GO:0044464||GO:0031982||GO:0044444||GO:0097708||GO:0031974||GO:0031981||GO:0043228||GO:0043232||GO:0043233||GO:0044422||GO:0044428||GO:0044446||GO:0070013||GO:0000228||GO:0005694||GO:0044427||GO:0044454||GO:…	nucleus||cytoplasmic vesicle||nucleolus||nucleoplasm||nuclear chromosome, telomeric region||chromosome, telomeric region||DNA repair complex||cytoplasm||intracellular||cellular_component||cell||intracellular membrane-bounded organelle||organelle||membrane-bounded organelle||intracellular organelle||intracellular part||cell part||vesicle||cytoplasmic part||intracellular vesicle||membrane-enclosed …	GO:0004674||GO:0000166||GO:0005524||GO:0016740||GO:0016301||GO:0003677||GO:0005515||GO:0016303||GO:0047485||GO:0044877||GO:0004677||GO:0046983||GO:0003674||GO:0003824||GO:0004672||GO:0016772||GO:0016773||GO:0140096||GO:0005488||GO:0036094||GO:0097159||GO:1901265||GO:1901363||GO:0008144||GO:0017076||GO:0030554||GO:0032553||GO:0032555||GO:0032559||GO:0035639||GO:0043167||GO:0043168||GO:0097367||GO:…	protein serine/threonine kinase activity||nucleotide binding||ATP binding||transferase activity||kinase activity||DNA binding||protein binding||1-phosphatidylinositol-3-kinase activity||protein N-terminus binding||protein-containing complex binding||DNA-dependent protein kinase activity||protein dimerization activity||molecular_function||catalytic activity||protein kinase activity||transferase ac…	hsa01524||hsa03440||hsa04064||hsa04068||hsa04110||hsa04115||hsa04210||hsa04218||hsa05165||hsa05166||hsa05170||hsa05202||hsa05206	Platinum drug resistance||Homologous recombination||NF-kappa B signaling pathway||FoxO signaling pathway||Cell cycle||p53 signaling pathway||Apoptosis||Cellular senescence||Human papillomavirus infection||Human T-cell leukemia virus 1 infection||Human immunodeficiency virus 1 infection||Transcriptional misregulation in cancer||MicroRNAs in cancer
ENSG00000141552	ANAPC11	17	81890790	81900991	+	4027	protein_coding	anaphase promoting complex subunit 11 [Source:HGNC Symbol;Acc:HGNC:14452]	-	1241	997	1223	1040	920	735	918	1080	1230	1150	1291	1022	919.164	1110.09	-0.272285	0.0190163	0.113422	1131.87	1151.53	-0.0247086	0.830824	0.956524	GO:0016567||GO:0051301||GO:0007049||GO:0006511||GO:0031145||GO:0070979||GO:0000278||GO:0045842||GO:0008152||GO:0006464||GO:0006807||GO:0008150||GO:0009987||GO:0019538||GO:0032446||GO:0036211||GO:0043170||GO:0043412||GO:0044237||GO:0044238||GO:0044260||GO:0044267||GO:0070647||GO:0071704||GO:1901564||GO:0019941||GO:0006508||GO:0051603||GO:0009056||GO:0009057||GO:0030163||GO:0043632||GO:0044248||GO:…	protein ubiquitination||cell division||cell cycle||ubiquitin-dependent protein catabolic process||anaphase-promoting complex-dependent catabolic process||protein K11-linked ubiquitination||mitotic cell cycle||positive regulation of mitotic metaphase/anaphase transition||metabolic process||cellular protein modification process||nitrogen compound metabolic process||biological_process||cellular proc…	GO:0005634||GO:0005737||GO:0005730||GO:0005654||GO:0005680||GO:0005829||GO:0031461||GO:0005622||GO:0005575||GO:0005623||GO:0043231||GO:0043226||GO:0043227||GO:0043229||GO:0044424||GO:0044464||GO:0031974||GO:0031981||GO:0043228||GO:0043232||GO:0043233||GO:0044422||GO:0044428||GO:0044446||GO:0070013||GO:0000151||GO:0000152||GO:0032991||GO:1902494||GO:1990234||GO:0044444	nucleus||cytoplasm||nucleolus||nucleoplasm||anaphase-promoting complex||cytosol||cullin-RING ubiquitin ligase complex||intracellular||cellular_component||cell||intracellular membrane-bounded organelle||organelle||membrane-bounded organelle||intracellular organelle||intracellular part||cell part||membrane-enclosed lumen||nuclear lumen||non-membrane-bounded organelle||intracellular non-membrane-bou…	GO:0046872||GO:0004842||GO:0061630||GO:0097602||GO:0034450||GO:0003674||GO:0005488||GO:0043167||GO:0043169||GO:0003824||GO:0016740||GO:0019787||GO:0140096||GO:0061659||GO:0005515	metal ion binding||ubiquitin-protein transferase activity||ubiquitin protein ligase activity||cullin family protein binding||ubiquitin-ubiquitin ligase activity||molecular_function||binding||ion binding||cation binding||catalytic activity||transferase activity||ubiquitin-like protein transferase activity||catalytic activity, acting on a protein||ubiquitin-like protein ligase activity||protein bin…	hsa04110||hsa04114||hsa04120||hsa04914||hsa05166	Cell cycle||Oocyte meiosis||Ubiquitin mediated proteolysis||Progesterone-mediated oocyte maturation||Human T-cell leukemia virus 1 infection
ENSG00000116670	MAD2L2	1	11674480	11691650	-	3324	protein_coding	mitotic arrest deficient 2 like 2 [Source:HGNC Symbol;Acc:HGNC:6764]	-	1266	1013	1077	1169	1109	917	926	963	1318	1125	865	1145	982.129	1112.42	-0.179661	0.0205568	0.119388	1072.34	1154.02	-0.105976	0.383885	0.761525	GO:0043433||GO:0090090||GO:0010719||GO:0051301||GO:0006281||GO:0006974||GO:0007049||GO:0045893||GO:0033138||GO:2000042||GO:2001034||GO:0001558||GO:0000122||GO:0042177||GO:0010944||GO:0007094||GO:0042276||GO:0006302||GO:2000048||GO:0045830||GO:0007015||GO:2000678||GO:1904667||GO:0042772||GO:0008152||GO:0006139||GO:0006351||GO:0006355||GO:0006725||GO:0006807||GO:0008150||GO:0009058||GO:0009059||GO:…	negative regulation of DNA binding transcription factor activity||negative regulation of canonical Wnt signaling pathway||negative regulation of epithelial to mesenchymal transition||cell division||DNA repair||cellular response to DNA damage stimulus||cell cycle||positive regulation of transcription, DNA-templated||positive regulation of peptidyl-serine phosphorylation||negative regulation of dou…	GO:0005634||GO:0005737||GO:0005730||GO:0005829||GO:0005694||GO:0005856||GO:0005819||GO:0005654||GO:0035861||GO:0005680||GO:0016035||GO:0005622||GO:0005575||GO:0005623||GO:0043231||GO:0043226||GO:0043227||GO:0043229||GO:0044424||GO:0044464||GO:0031974||GO:0031981||GO:0043228||GO:0043232||GO:0043233||GO:0044422||GO:0044428||GO:0044446||GO:0070013||GO:0044444||GO:0015630||GO:0044430||GO:0044427||GO:…	nucleus||cytoplasm||nucleolus||cytosol||chromosome||cytoskeleton||spindle||nucleoplasm||site of double-strand break||anaphase-promoting complex||zeta DNA polymerase complex||intracellular||cellular_component||cell||intracellular membrane-bounded organelle||organelle||membrane-bounded organelle||intracellular organelle||intracellular part||cell part||membrane-enclosed lumen||nuclear lumen||non-mem…	GO:0005515||GO:0001102||GO:0008432||GO:0003674||GO:0005488||GO:0001085||GO:0008134||GO:0033613||GO:0019899||GO:0019900||GO:0019901	protein binding||RNA polymerase II activating transcription factor binding||JUN kinase binding||molecular_function||binding||RNA polymerase II transcription factor binding||transcription factor binding||activating transcription factor binding||enzyme binding||kinase binding||protein kinase binding	hsa04110||hsa04114||hsa04914||hsa05100||hsa05131	Cell cycle||Oocyte meiosis||Progesterone-mediated oocyte maturation||Bacterial invasion of epithelial cells||Shigellosis
ENSG00000134480	CCNH	5	87318416	87413019	-	6070	protein_coding	cyclin H [Source:HGNC Symbol;Acc:HGNC:1594]	-	659	646	630	751	776	676	747	776	780	635	989	671	747.804	660.289	0.178963	0.0269612	0.143048	740.601	684.98	0.112589	0.402841	0.77354	GO:0006351||GO:0000079||GO:0006468||GO:0007049||GO:0016310||GO:0045944||GO:0006366||GO:0006368||GO:0006370||GO:0006367||GO:0006361||GO:0006363||GO:0006283||GO:0045737||GO:1901409||GO:0050821||GO:0006294||GO:0008152||GO:0006139||GO:0006725||GO:0006807||GO:0008150||GO:0009058||GO:0009059||GO:0009987||GO:0010467||GO:0016070||GO:0018130||GO:0019438||GO:0032774||GO:0034641||GO:0034645||GO:0034654||GO:…	transcription, DNA-templated||regulation of cyclin-dependent protein serine/threonine kinase activity||protein phosphorylation||cell cycle||phosphorylation||positive regulation of transcription by RNA polymerase II||transcription by RNA polymerase II||transcription elongation from RNA polymerase II promoter||7-methylguanosine mRNA capping||transcription initiation from RNA polymerase II promoter|…	GO:0070985||GO:0005634||GO:0005654||GO:0000307||GO:0005675||GO:0019907||GO:0005622||GO:0005575||GO:0000428||GO:0005623||GO:0005667||GO:0043231||GO:0016591||GO:0030880||GO:0031974||GO:0031981||GO:0032806||GO:0032991||GO:0043226||GO:0043227||GO:0043229||GO:0043233||GO:0044422||GO:0044424||GO:0044428||GO:0044446||GO:0044451||GO:0044464||GO:0044798||GO:0055029||GO:0061695||GO:0070013||GO:0090575||GO:…	TFIIK complex||nucleus||nucleoplasm||cyclin-dependent protein kinase holoenzyme complex||holo TFIIH complex||cyclin-dependent protein kinase activating kinase holoenzyme complex||intracellular||cellular_component||DNA-directed RNA polymerase complex||cell||transcription factor complex||intracellular membrane-bounded organelle||DNA-directed RNA polymerase II, holoenzyme||RNA polymerase complex||me…	GO:0016538||GO:0005515||GO:0008094||GO:0008353||GO:0016301||GO:0003674||GO:0019887||GO:0019207||GO:0030234||GO:0098772||GO:0005488||GO:0042623||GO:0003824||GO:0017111||GO:0016887||GO:0016462||GO:0016787||GO:0016817||GO:0016818||GO:0004672||GO:0004674||GO:0016740||GO:0016772||GO:0016773||GO:0140096	cyclin-dependent protein serine/threonine kinase regulator activity||protein binding||DNA-dependent ATPase activity||RNA polymerase II carboxy-terminal domain kinase activity||kinase activity||molecular_function||protein kinase regulator activity||kinase regulator activity||enzyme regulator activity||molecular function regulator||binding||ATPase activity, coupled||catalytic activity||nucleoside-t…	hsa03022||hsa03420||hsa04110	Basal transcription factors||Nucleotide excision repair||Cell cycle
ENSG00000164109	MAD2L1	4	120055608	120067074	-	5748	protein_coding	mitotic arrest deficient 2 like 1 [Source:HGNC Symbol;Acc:HGNC:6763]	-	1719	1875	1782	1977	1608	1569	1541	1757	2052	1717	2319	1653	1627.46	1810.37	-0.153714	0.0300878	0.154746	1863.59	1878.02	-0.0110299	0.919861	0.98055	GO:0051301||GO:0007049||GO:0007094||GO:0043066||GO:0031145||GO:0042177||GO:0090267||GO:0007093||GO:0045930||GO:0000070||GO:1904667||GO:0008150||GO:0009987||GO:0007059||GO:0051276||GO:0000075||GO:0000278||GO:0000280||GO:0000819||GO:0051726||GO:0006996||GO:0007088||GO:0044772||GO:0007091||GO:0007346||GO:0010564||GO:0010639||GO:0010948||GO:0010965||GO:0016043||GO:0022402||GO:0030071||GO:0031577||GO:…	cell division||cell cycle||mitotic spindle assembly checkpoint||negative regulation of apoptotic process||anaphase-promoting complex-dependent catabolic process||negative regulation of protein catabolic process||positive regulation of mitotic cell cycle spindle assembly checkpoint||mitotic cell cycle checkpoint||negative regulation of mitotic cell cycle||mitotic sister chromatid segregation||nega…	GO:0005634||GO:0005737||GO:0005654||GO:0005694||GO:0005829||GO:0005856||GO:0048471||GO:0000922||GO:0000775||GO:0000776||GO:0000777||GO:0072686||GO:0044615||GO:0005622||GO:0005575||GO:0005623||GO:0043231||GO:0043226||GO:0043227||GO:0043229||GO:0044424||GO:0044464||GO:0031974||GO:0031981||GO:0043233||GO:0044422||GO:0044428||GO:0044446||GO:0070013||GO:0043228||GO:0043232||GO:0044444||GO:0005819||GO:…	nucleus||cytoplasm||nucleoplasm||chromosome||cytosol||cytoskeleton||perinuclear region of cytoplasm||spindle pole||chromosome, centromeric region||kinetochore||condensed chromosome kinetochore||mitotic spindle||nuclear pore nuclear basket||intracellular||cellular_component||cell||intracellular membrane-bounded organelle||organelle||membrane-bounded organelle||intracellular organelle||intracellula…	GO:0042803||GO:0005515||GO:0042802||GO:0008022||GO:0003674||GO:0005488||GO:0046983	protein homodimerization activity||protein binding||identical protein binding||protein C-terminus binding||molecular_function||binding||protein dimerization activity	hsa04110||hsa04114||hsa04914||hsa05166	Cell cycle||Oocyte meiosis||Progesterone-mediated oocyte maturation||Human T-cell leukemia virus 1 infection
ENSG00000100387	RBX1	22	40951347	40973309	+	3092	protein_coding	ring-box 1 [Source:HGNC Symbol;Acc:HGNC:9928]	-	1291	1010	1168	1203	1342	1440	1395	1095	1525	1279	1253	1276	1325.2	1149.25	0.205358	0.0301539	0.154889	1283.75	1192.21	0.106786	0.223203	0.611696	GO:0016567||GO:0006281||GO:0006974||GO:0006511||GO:0043687||GO:0016032||GO:0031146||GO:0043161||GO:0000165||GO:0016055||GO:0090090||GO:0070498||GO:0010972||GO:0006283||GO:0000209||GO:0006513||GO:0032436||GO:0042769||GO:0061418||GO:0006293||GO:0006296||GO:0033683||GO:0070911||GO:0000715||GO:0006294||GO:0045116||GO:0010265||GO:0030163||GO:0008152||GO:0006464||GO:0006807||GO:0008150||GO:0009987||GO:…	protein ubiquitination||DNA repair||cellular response to DNA damage stimulus||ubiquitin-dependent protein catabolic process||post-translational protein modification||viral process||SCF-dependent proteasomal ubiquitin-dependent protein catabolic process||proteasome-mediated ubiquitin-dependent protein catabolic process||MAPK cascade||Wnt signaling pathway||negative regulation of canonical Wnt sign…	GO:0005634||GO:0005737||GO:0005654||GO:0005829||GO:0031462||GO:0080008||GO:0031463||GO:0031466||GO:0019005||GO:0030891||GO:0031461||GO:0031464||GO:0031465||GO:0031467||GO:0043224||GO:0005622||GO:0005575||GO:0005623||GO:0043231||GO:0043226||GO:0043227||GO:0043229||GO:0044424||GO:0044464||GO:0031974||GO:0031981||GO:0043233||GO:0044422||GO:0044428||GO:0044446||GO:0070013||GO:0044444||GO:0000151||GO:…	nucleus||cytoplasm||nucleoplasm||cytosol||Cul2-RING ubiquitin ligase complex||Cul4-RING E3 ubiquitin ligase complex||Cul3-RING ubiquitin ligase complex||Cul5-RING ubiquitin ligase complex||SCF ubiquitin ligase complex||VCB complex||cullin-RING ubiquitin ligase complex||Cul4A-RING E3 ubiquitin ligase complex||Cul4B-RING E3 ubiquitin ligase complex||Cul7-RING ubiquitin ligase complex||nuclear SCF u…	GO:0008270||GO:0046872||GO:0016740||GO:0005515||GO:0004842||GO:0061630||GO:0031625||GO:0008134||GO:0097602||GO:0019788||GO:0034450||GO:0044877||GO:0003674||GO:0005488||GO:0043167||GO:0043169||GO:0046914||GO:0003824||GO:0019787||GO:0140096||GO:0061659||GO:0019899||GO:0044389	zinc ion binding||metal ion binding||transferase activity||protein binding||ubiquitin-protein transferase activity||ubiquitin protein ligase activity||ubiquitin protein ligase binding||transcription factor binding||cullin family protein binding||NEDD8 transferase activity||ubiquitin-ubiquitin ligase activity||protein-containing complex binding||molecular_function||binding||ion binding||cation bin…	hsa03420||hsa04066||hsa04110||hsa04114||hsa04120||hsa04141||hsa04310||hsa04350||hsa04710||hsa05170||hsa05200||hsa05211	Nucleotide excision repair||HIF-1 signaling pathway||Cell cycle||Oocyte meiosis||Ubiquitin mediated proteolysis||Protein processing in endoplasmic reticulum||Wnt signaling pathway||TGF-beta signaling pathway||Circadian rhythm||Human immunodeficiency virus 1 infection||Pathways in cancer||Renal cell carcinoma
ENSG00000164045	CDC25A	3	48157146	48188402	-	4117	protein_coding	cell division cycle 25A [Source:HGNC Symbol;Acc:HGNC:1725]	-	2335	1888	2111	2101	1941	2059	1706	1667	2472	2048	1849	1959	1849.8	2076.13	-0.16636	0.0331999	0.165239	2002.91	2153.71	-0.104585	0.264249	0.656419	GO:0051301||GO:0006470||GO:0035335||GO:0007049||GO:1902751||GO:0016579||GO:0008283||GO:0000086||GO:0000082||GO:0034644||GO:0009314||GO:0000079||GO:0010971||GO:0051726||GO:0045931||GO:0110032||GO:0008150||GO:0009987||GO:0008152||GO:0006464||GO:0006793||GO:0006796||GO:0006807||GO:0016311||GO:0019538||GO:0036211||GO:0043170||GO:0043412||GO:0044237||GO:0044238||GO:0044260||GO:0044267||GO:0071704||GO:…	cell division||protein dephosphorylation||peptidyl-tyrosine dephosphorylation||cell cycle||positive regulation of cell cycle G2/M phase transition||protein deubiquitination||cell proliferation||G2/M transition of mitotic cell cycle||G1/S transition of mitotic cell cycle||cellular response to UV||response to radiation||regulation of cyclin-dependent protein serine/threonine kinase activity||positi…	GO:0005622||GO:0005634||GO:0005737||GO:0005654||GO:0005829||GO:0005575||GO:0005623||GO:0044464||GO:0043231||GO:0043226||GO:0043227||GO:0043229||GO:0044424||GO:0031974||GO:0031981||GO:0043233||GO:0044422||GO:0044428||GO:0044446||GO:0070013||GO:0044444	intracellular||nucleus||cytoplasm||nucleoplasm||cytosol||cellular_component||cell||cell part||intracellular membrane-bounded organelle||organelle||membrane-bounded organelle||intracellular organelle||intracellular part||membrane-enclosed lumen||nuclear lumen||organelle lumen||organelle part||nuclear part||intracellular organelle part||intracellular organelle lumen||cytoplasmic part	GO:0016787||GO:0004721||GO:0005515||GO:0004725||GO:0019901||GO:0051087||GO:0003674||GO:0003824||GO:0016788||GO:0016791||GO:0042578||GO:0140096||GO:0005488||GO:0019899||GO:0019900	hydrolase activity||phosphoprotein phosphatase activity||protein binding||protein tyrosine phosphatase activity||protein kinase binding||chaperone binding||molecular_function||catalytic activity||hydrolase activity, acting on ester bonds||phosphatase activity||phosphoric ester hydrolase activity||catalytic activity, acting on a protein||binding||enzyme binding||kinase binding	hsa04110||hsa04218||hsa04914||hsa05206	Cell cycle||Cellular senescence||Progesterone-mediated oocyte maturation||MicroRNAs in cancer
ENSG00000112242	E2F3	6	20401906	20493715	+	5164	protein_coding	E2F transcription factor 3 [Source:HGNC Symbol;Acc:HGNC:3115]	E2F	1894	1919	1774	1984	2060	2077	1974	1944	2154	1928	2579	1980	2023.67	1863.08	0.119217	0.0332995	0.165486	2084.94	1932.73	0.109292	0.285364	0.676764	GO:1905461||GO:0006355||GO:0007049||GO:0000122||GO:0045944||GO:0051726||GO:0006367||GO:0008284||GO:0045893||GO:0070345||GO:0006915||GO:0008219||GO:0012501||GO:0008150||GO:0009987||GO:0010657||GO:0010660||GO:0010661||GO:0010941||GO:0010942||GO:0042981||GO:0034390||GO:0034391||GO:0034393||GO:0043065||GO:0043067||GO:0043068||GO:0048518||GO:0048522||GO:0050789||GO:0050794||GO:0065007||GO:1905288||GO:…	positive regulation of vascular associated smooth muscle cell apoptotic process||regulation of transcription, DNA-templated||cell cycle||negative regulation of transcription by RNA polymerase II||positive regulation of transcription by RNA polymerase II||regulation of cell cycle||transcription initiation from RNA polymerase II promoter||positive regulation of cell proliferation||positive regulati…	GO:0005634||GO:0005667||GO:0005654||GO:0090575||GO:0005622||GO:0005575||GO:0005623||GO:0043231||GO:0043226||GO:0043227||GO:0043229||GO:0044424||GO:0044464||GO:0032991||GO:0031974||GO:0031981||GO:0043233||GO:0044422||GO:0044428||GO:0044446||GO:0070013||GO:0044798	nucleus||transcription factor complex||nucleoplasm||RNA polymerase II transcription factor complex||intracellular||cellular_component||cell||intracellular membrane-bounded organelle||organelle||membrane-bounded organelle||intracellular organelle||intracellular part||cell part||protein-containing complex||membrane-enclosed lumen||nuclear lumen||organelle lumen||organelle part||nuclear part||intrac…	GO:0046983||GO:0003677||GO:0003700||GO:0005515||GO:0000981||GO:0001078||GO:0043565||GO:0000987||GO:0001077||GO:0008134||GO:0001228||GO:0000977||GO:0003674||GO:0005488||GO:0003676||GO:0097159||GO:1901363||GO:0140110||GO:0000982||GO:0001227||GO:0000976||GO:0001067||GO:0003690||GO:0044212||GO:1990837||GO:0001012	protein dimerization activity||DNA binding||DNA binding transcription factor activity||protein binding||RNA polymerase II transcription factor activity, sequence-specific DNA binding||transcriptional repressor activity, RNA polymerase II proximal promoter sequence-specific DNA binding||sequence-specific DNA binding||proximal promoter sequence-specific DNA binding||transcriptional activator activi…	hsa01522||hsa04110||hsa04218||hsa04934||hsa05161||hsa05163||hsa05166||hsa05167||hsa05169||hsa05200||hsa05206||hsa05212||hsa05214||hsa05215||hsa05218||hsa05219||hsa05220||hsa05222||hsa05223||hsa05224||hsa05225||hsa05226	Endocrine resistance||Cell cycle||Cellular senescence||Cushing syndrome||Hepatitis B||Human cytomegalovirus infection||Human T-cell leukemia virus 1 infection||Kaposi sarcoma-associated herpesvirus infection||Epstein-Barr virus infection||Pathways in cancer||MicroRNAs in cancer||Pancreatic cancer||Glioma||Prostate cancer||Melanoma||Bladder cancer||Chronic myeloid leukemia||Small cell lung cancer|…
ENSG00000103479	RBL2	16	53433977	53491649	+	7320	protein_coding	RB transcriptional corepressor like 2 [Source:HGNC Symbol;Acc:HGNC:9894]	-	474	490	457	474	572	510	488	531	620	488	684	475	527.227	466.826	0.176379	0.0346005	0.169537	545.008	484.27	0.171124	0.156504	0.523285	GO:0006357||GO:0051726||GO:0051302||GO:0006325||GO:0007049||GO:0030154||GO:0006977||GO:0007346||GO:0010629||GO:0043550||GO:2000134||GO:0008152||GO:0006366||GO:0006139||GO:0006351||GO:0006355||GO:0006725||GO:0006807||GO:0008150||GO:0009058||GO:0009059||GO:0009889||GO:0009987||GO:0010467||GO:0010468||GO:0010556||GO:0016070||GO:0018130||GO:0019219||GO:0019222||GO:0019438||GO:0031323||GO:0031326||GO:…	regulation of transcription by RNA polymerase II||regulation of cell cycle||regulation of cell division||chromatin organization||cell cycle||cell differentiation||DNA damage response, signal transduction by p53 class mediator resulting in cell cycle arrest||regulation of mitotic cell cycle||negative regulation of gene expression||regulation of lipid kinase activity||negative regulation of G1/S tr…	GO:0005667||GO:0005634||GO:0005730||GO:0005829||GO:0005654||GO:0070062||GO:0000785||GO:0005622||GO:0005575||GO:0005623||GO:0032991||GO:0044424||GO:0044464||GO:0043231||GO:0043226||GO:0043227||GO:0043229||GO:0031974||GO:0031981||GO:0043228||GO:0043232||GO:0043233||GO:0044422||GO:0044428||GO:0044446||GO:0070013||GO:0005737||GO:0044444||GO:0005576||GO:0005615||GO:0031982||GO:0043230||GO:0044421||GO:…	transcription factor complex||nucleus||nucleolus||cytosol||nucleoplasm||extracellular exosome||chromatin||intracellular||cellular_component||cell||protein-containing complex||intracellular part||cell part||intracellular membrane-bounded organelle||organelle||membrane-bounded organelle||intracellular organelle||membrane-enclosed lumen||nuclear lumen||non-membrane-bounded organelle||intracellular n…	GO:0003677||GO:0005515||GO:0001102||GO:0001012||GO:1990841||GO:0003674||GO:0003676||GO:0005488||GO:0097159||GO:1901363||GO:0001085||GO:0008134||GO:0033613||GO:0001067||GO:0044212||GO:0003682	DNA binding||protein binding||RNA polymerase II activating transcription factor binding||RNA polymerase II regulatory region DNA binding||promoter-specific chromatin binding||molecular_function||nucleic acid binding||binding||organic cyclic compound binding||heterocyclic compound binding||RNA polymerase II transcription factor binding||transcription factor binding||activating transcription factor…	hsa04068||hsa04110||hsa04151||hsa04218||hsa05165||hsa05203	FoxO signaling pathway||Cell cycle||PI3K-Akt signaling pathway||Cellular senescence||Human papillomavirus infection||Viral carcinogenesis
ENSG00000133740	E2F5	8	85177225	85217158	+	5928	protein_coding	E2F transcription factor 5 [Source:HGNC Symbol;Acc:HGNC:3119]	E2F	252	217	261	262	214	168	228	195	259	205	214	238	202.61	244.255	-0.270386	0.0396183	0.184964	220.528	253.377	-0.199739	0.0916729	0.404027	GO:0006355||GO:0006366||GO:0051726||GO:0000122||GO:0045944||GO:0030030||GO:0009887||GO:0008152||GO:0006139||GO:0006351||GO:0006725||GO:0006807||GO:0008150||GO:0009058||GO:0009059||GO:0009889||GO:0009987||GO:0010467||GO:0010468||GO:0010556||GO:0016070||GO:0018130||GO:0019219||GO:0019222||GO:0019438||GO:0031323||GO:0031326||GO:0032774||GO:0034641||GO:0034645||GO:0034654||GO:0043170||GO:0044237||GO:…	regulation of transcription, DNA-templated||transcription by RNA polymerase II||regulation of cell cycle||negative regulation of transcription by RNA polymerase II||positive regulation of transcription by RNA polymerase II||cell projection organization||animal organ morphogenesis||metabolic process||nucleobase-containing compound metabolic process||transcription, DNA-templated||cellular aromatic …	GO:0005634||GO:0005730||GO:0001650||GO:0005667||GO:0005654||GO:0090575||GO:0005737||GO:0016020||GO:0016021||GO:0005622||GO:0005575||GO:0005623||GO:0043231||GO:0043226||GO:0043227||GO:0043229||GO:0044424||GO:0044464||GO:0031974||GO:0031981||GO:0043228||GO:0043232||GO:0043233||GO:0044422||GO:0044428||GO:0044446||GO:0070013||GO:0044452||GO:0032991||GO:0044798||GO:0031224||GO:0044425	nucleus||nucleolus||fibrillar center||transcription factor complex||nucleoplasm||RNA polymerase II transcription factor complex||cytoplasm||membrane||integral component of membrane||intracellular||cellular_component||cell||intracellular membrane-bounded organelle||organelle||membrane-bounded organelle||intracellular organelle||intracellular part||cell part||membrane-enclosed lumen||nuclear lumen|…	GO:0046983||GO:0003677||GO:0003700||GO:0000981||GO:0001078||GO:0005515||GO:0043565||GO:0001077||GO:0008134||GO:0003674||GO:0005488||GO:0003676||GO:0097159||GO:1901363||GO:0140110||GO:0000982||GO:0001227||GO:0001228	protein dimerization activity||DNA binding||DNA binding transcription factor activity||RNA polymerase II transcription factor activity, sequence-specific DNA binding||transcriptional repressor activity, RNA polymerase II proximal promoter sequence-specific DNA binding||protein binding||sequence-specific DNA binding||transcriptional activator activity, RNA polymerase II proximal promoter sequence-…	hsa04110||hsa04218||hsa04350	Cell cycle||Cellular senescence||TGF-beta signaling pathway
ENSG00000141510	TP53	17	7661779	7687550	-	5688	protein_coding	tumor protein p53 [Source:HGNC Symbol;Acc:HGNC:11998]	P53	1797	1606	1560	1736	1885	1863	1715	1662	1860	1667	1623	1722	1788.69	1647.39	0.118659	0.0484315	0.208932	1657.73	1709	-0.0443003	0.516333	0.840132	GO:0006355||GO:0006915||GO:0007049||GO:0051262||GO:0010628||GO:0008285||GO:0045944||GO:0045893||GO:0045899||GO:0006366||GO:0006974||GO:0048511||GO:0007275||GO:0030154||GO:0006977||GO:0016579||GO:0008283||GO:0007050||GO:0043065||GO:0016032||GO:0006284||GO:0050731||GO:0008104||GO:0030308||GO:0042981||GO:0000122||GO:0045892||GO:1901796||GO:0019221||GO:0035690||GO:0012501||GO:0090200||GO:2001244||GO:…	regulation of transcription, DNA-templated||apoptotic process||cell cycle||protein tetramerization||positive regulation of gene expression||negative regulation of cell proliferation||positive regulation of transcription by RNA polymerase II||positive regulation of transcription, DNA-templated||positive regulation of RNA polymerase II transcriptional preinitiation complex assembly||transcription b…	GO:0005634||GO:0005737||GO:0016020||GO:0016021||GO:0005654||GO:0005783||GO:0005829||GO:0005739||GO:0005759||GO:0005730||GO:0000790||GO:0016363||GO:0032991||GO:0016605||GO:0005622||GO:0005669||GO:0016604||GO:0005575||GO:0005623||GO:0043231||GO:0043226||GO:0043227||GO:0043229||GO:0044424||GO:0044464||GO:0031224||GO:0044425||GO:0031974||GO:0031981||GO:0043233||GO:0044422||GO:0044428||GO:0044446||GO:…	nucleus||cytoplasm||membrane||integral component of membrane||nucleoplasm||endoplasmic reticulum||cytosol||mitochondrion||mitochondrial matrix||nucleolus||nuclear chromatin||nuclear matrix||protein-containing complex||PML body||intracellular||transcription factor TFIID complex||nuclear body||cellular_component||cell||intracellular membrane-bounded organelle||organelle||membrane-bounded organelle|…	GO:0046872||GO:0003677||GO:0003700||GO:0044212||GO:0005524||GO:0008270||GO:0005515||GO:0042802||GO:0000981||GO:0019901||GO:0003682||GO:0001228||GO:0031625||GO:0047485||GO:0019899||GO:0019903||GO:0008134||GO:0002020||GO:0005507||GO:0046982||GO:0001085||GO:0000980||GO:0051087||GO:0002039||GO:1990841||GO:0051721||GO:0003730||GO:0097718||GO:0035035||GO:0000978||GO:0001046||GO:0001074||GO:0001094||GO:…	metal ion binding||DNA binding||DNA binding transcription factor activity||transcription regulatory region DNA binding||ATP binding||zinc ion binding||protein binding||identical protein binding||RNA polymerase II transcription factor activity, sequence-specific DNA binding||protein kinase binding||chromatin binding||transcriptional activator activity, RNA polymerase II transcription regulatory re…	hsa01522||hsa01524||hsa04010||hsa04071||hsa04110||hsa04115||hsa04137||hsa04151||hsa04210||hsa04211||hsa04216||hsa04218||hsa04310||hsa04722||hsa04919||hsa05014||hsa05016||hsa05160||hsa05161||hsa05162||hsa05163||hsa05165||hsa05166||hsa05167||hsa05168||hsa05169||hsa05200||hsa05202||hsa05203||hsa05205||hsa05206||hsa05210||hsa05212||hsa05213||hsa05214||hsa05215||hsa05216||hsa05217||hsa05218||hsa05219|…	Endocrine resistance||Platinum drug resistance||MAPK signaling pathway||Sphingolipid signaling pathway||Cell cycle||p53 signaling pathway||Mitophagy - animal||PI3K-Akt signaling pathway||Apoptosis||Longevity regulating pathway||Ferroptosis||Cellular senescence||Wnt signaling pathway||Neurotrophin signaling pathway||Thyroid hormone signaling pathway||Amyotrophic lateral sclerosis (ALS)||Huntington…
