# Supplementary material for: The deacetylation of Foxk2 by Sirt1 reduces chemosensitivity to cisplatin
Source: J Cell Mol Med. 2021 Dec 6;26(2):491–506. doi: 10.1111/jcmm.17107 (PMC8743664; doi:10.1111/jcmm.17107)
Supplement: Supplementary file 6 — Supinfo S3 [file JCMM-26-491-s002.xlsx]

## Sheet: Supplementary File 3
ID	gene_name	gene_chr	gene_start	gene_end	gene_strand	gene_length	gene_biotype	gene_description	tf_family	WT_1_count	WT_2_count	WT_3_count	WT_4_count	K223R_1_count	K223R_2_count	K223R_3_count	K223R_4_count	KR_1_count	KR_2_count	KR_3_count	KR_4_count	K223RvsWT_K223R	K223RvsWT_WT	K223RvsWT_log2FoldChange	K223RvsWT_pvalue	K223RvsWT_padj	KRvsWT_KR	KRvsWT_WT	KRvsWT_log2FoldChange	KRvsWT_pvalue	KRvsWT_padj	biological_process	biological_process_description	cellular_component	cellular_component_description	molecular_function	molecular_function_description	pathway_id	pathway
ENSG00000162909	CAPN2	1	223701593	223776018	+	8792	protein_coding	calpain 2 [Source:HGNC Symbol;Acc:HGNC:1479]	-	4413	4184	4290	4576	3345	3229	2960	3094	3830	3260	3427	3179	3169.71	4298.36	-0.439289	1.85e-19	1.68e-16	3297.75	4458.99	-0.435121	1.23e-15	6.31e-13	GO:0006508||GO:0051493||GO:0071230||GO:0051603||GO:0001666||GO:0001824||GO:0007520||GO:0016540||GO:0008152||GO:0006807||GO:0008150||GO:0019538||GO:0043170||GO:0044238||GO:0071704||GO:1901564||GO:0007010||GO:0006996||GO:0009987||GO:0016043||GO:0033043||GO:0050789||GO:0050794||GO:0051128||GO:0065007||GO:0071840||GO:0001101||GO:0009719||GO:0010033||GO:0010243||GO:0070887||GO:0042221||GO:0043200||GO:…	proteolysis||regulation of cytoskeleton organization||cellular response to amino acid stimulus||proteolysis involved in cellular protein catabolic process||response to hypoxia||blastocyst development||myoblast fusion||protein autoprocessing||metabolic process||nitrogen compound metabolic process||biological_process||protein metabolic process||macromolecule metabolic process||primary metabolic pro…	GO:0005622||GO:0005737||GO:0016020||GO:0005829||GO:0005886||GO:0005925||GO:0030425||GO:0070062||GO:0005783||GO:0045121||GO:0005794||GO:0000785||GO:0005634||GO:0005764||GO:0030864||GO:0031143||GO:0097038||GO:0005575||GO:0005623||GO:0044464||GO:0044424||GO:0044444||GO:0071944||GO:0005912||GO:0005924||GO:0030054||GO:0030055||GO:0070161||GO:0043005||GO:0036477||GO:0042995||GO:0044463||GO:0097447||GO:…	intracellular||cytoplasm||membrane||cytosol||plasma membrane||focal adhesion||dendrite||extracellular exosome||endoplasmic reticulum||membrane raft||Golgi apparatus||chromatin||nucleus||lysosome||cortical actin cytoskeleton||pseudopodium||perinuclear endoplasmic reticulum||cellular_component||cell||cell part||intracellular part||cytoplasmic part||cell periphery||adherens junction||cell-substrate …	GO:0016787||GO:0005509||GO:0008233||GO:0008234||GO:0004198||GO:0046872||GO:0005515||GO:0008092||GO:0019899||GO:0046982||GO:0003674||GO:0003824||GO:0005488||GO:0043167||GO:0043169||GO:0140096||GO:0070011||GO:0004197||GO:0004175||GO:0046983	hydrolase activity||calcium ion binding||peptidase activity||cysteine-type peptidase activity||calcium-dependent cysteine-type endopeptidase activity||metal ion binding||protein binding||cytoskeletal protein binding||enzyme binding||protein heterodimerization activity||molecular_function||catalytic activity||binding||ion binding||cation binding||catalytic activity, acting on a protein||peptidase …	hsa04141||hsa04210||hsa04217||hsa04218||hsa04510||hsa05010	Protein processing in endoplasmic reticulum||Apoptosis||Necroptosis||Cellular senescence||Focal adhesion||Alzheimer disease
ENSG00000150995	ITPR1	3	4493345	4847840	+	32454	protein_coding	inositol 1,4,5-trisphosphate receptor type 1 [Source:HGNC Symbol;Acc:HGNC:6180]	-	2690	2907	2652	3034	3727	3917	3600	3437	4236	3434	3996	3263	3688.13	2776.73	0.409494	4.36e-11	8.26e-09	3589.66	2880.53	0.317652	6.95e-05	0.00300333	GO:0055085||GO:0006811||GO:0007165||GO:0006915||GO:0006816||GO:0070588||GO:0048016||GO:0030168||GO:0050796||GO:0070059||GO:1903779||GO:0051209||GO:0010506||GO:0001666||GO:0050849||GO:0034220||GO:0009791||GO:0032469||GO:0042045||GO:0050882||GO:0006810||GO:0008150||GO:0051179||GO:0051234||GO:0007154||GO:0009987||GO:0023052||GO:0050789||GO:0050794||GO:0050896||GO:0051716||GO:0065007||GO:0008219||GO:…	transmembrane transport||ion transport||signal transduction||apoptotic process||calcium ion transport||calcium ion transmembrane transport||inositol phosphate-mediated signaling||platelet activation||regulation of insulin secretion||intrinsic apoptotic signaling pathway in response to endoplasmic reticulum stress||regulation of cardiac conduction||release of sequestered calcium ion into cytosol||…	GO:0005737||GO:0016020||GO:0016021||GO:0005783||GO:0005789||GO:0048471||GO:0031410||GO:0005886||GO:0031095||GO:0030658||GO:0030659||GO:0016529||GO:0030667||GO:0031094||GO:0031088||GO:0005635||GO:0005637||GO:0005730||GO:0005955||GO:0014069||GO:0032991||GO:0005622||GO:0005575||GO:0005623||GO:0044424||GO:0044464||GO:0031224||GO:0044425||GO:0043231||GO:0012505||GO:0043226||GO:0043227||GO:0043229||GO:…	cytoplasm||membrane||integral component of membrane||endoplasmic reticulum||endoplasmic reticulum membrane||perinuclear region of cytoplasm||cytoplasmic vesicle||plasma membrane||platelet dense tubular network membrane||transport vesicle membrane||cytoplasmic vesicle membrane||sarcoplasmic reticulum||secretory granule membrane||platelet dense tubular network||platelet dense granule membrane||nucl…	GO:0005216||GO:0005515||GO:0005262||GO:0035091||GO:0070679||GO:0005509||GO:0005220||GO:0015278||GO:0015085||GO:0019855||GO:0003674||GO:0005215||GO:0022857||GO:0015075||GO:0015267||GO:0015318||GO:0022803||GO:0022838||GO:0005488||GO:0046873||GO:0005261||GO:0008324||GO:0022890||GO:0005543||GO:0008289||GO:0043167||GO:0043168||GO:0036094||GO:0043178||GO:0046872||GO:0043169||GO:0004871||GO:0005217||GO:…	ion channel activity||protein binding||calcium channel activity||phosphatidylinositol binding||inositol 1,4,5 trisphosphate binding||calcium ion binding||inositol 1,4,5-trisphosphate-sensitive calcium-release channel activity||calcium-release channel activity||calcium ion transmembrane transporter activity||calcium channel inhibitor activity||molecular_function||transporter activity||transmembran…	hsa04020||hsa04022||hsa04070||hsa04114||hsa04140||hsa04210||hsa04218||hsa04270||hsa04371||hsa04540||hsa04611||hsa04621||hsa04625||hsa04713||hsa04720||hsa04723||hsa04724||hsa04725||hsa04726||hsa04728||hsa04730||hsa04750||hsa04912||hsa04915||hsa04918||hsa04921||hsa04922||hsa04924||hsa04925||hsa04927||hsa04928||hsa04934||hsa04970||hsa04971||hsa04972||hsa05010||hsa05016||hsa05163||hsa05167||hsa05170|…	Calcium signaling pathway||cGMP-PKG signaling pathway||Phosphatidylinositol signaling system||Oocyte meiosis||Autophagy - animal||Apoptosis||Cellular senescence||Vascular smooth muscle contraction||Apelin signaling pathway||Gap junction||Platelet activation||NOD-like receptor signaling pathway||C-type lectin receptor signaling pathway||Circadian entrainment||Long-term potentiation||Retrograde end…
ENSG00000023445	BIRC3	11	102317450	102339403	+	7518	protein_coding	baculoviral IAP repeat containing 3 [Source:HGNC Symbol;Acc:HGNC:591]	-	208	252	221	284	365	396	382	427	310	270	460	293	394.979	237.256	0.734496	2.69e-10	4.41e-08	321.677	246.127	0.385908	0.0327426	0.231763	GO:0042981||GO:0016567||GO:0006915||GO:0016579||GO:0031398||GO:0043123||GO:0007249||GO:0007166||GO:0043066||GO:0033209||GO:0010803||GO:0060544||GO:0050727||GO:0045088||GO:2000116||GO:0070424||GO:1990001||GO:0007283||GO:0034121||GO:0038061||GO:0039535||GO:0051291||GO:0060546||GO:0008219||GO:0012501||GO:0008150||GO:0009987||GO:0010941||GO:0043067||GO:0050789||GO:0050794||GO:0065007||GO:0008152||GO:…	regulation of apoptotic process||protein ubiquitination||apoptotic process||protein deubiquitination||positive regulation of protein ubiquitination||positive regulation of I-kappaB kinase/NF-kappaB signaling||I-kappaB kinase/NF-kappaB signaling||cell surface receptor signaling pathway||negative regulation of apoptotic process||tumor necrosis factor-mediated signaling pathway||regulation of tumor …	GO:0005634||GO:0005737||GO:0005829||GO:0005654||GO:0032991||GO:0045121||GO:0005622||GO:0005575||GO:0005623||GO:0043231||GO:0043226||GO:0043227||GO:0043229||GO:0044424||GO:0044464||GO:0044444||GO:0031974||GO:0031981||GO:0043233||GO:0044422||GO:0044428||GO:0044446||GO:0070013||GO:0016020||GO:0044425||GO:0098589||GO:0098805||GO:0098857	nucleus||cytoplasm||cytosol||nucleoplasm||protein-containing complex||membrane raft||intracellular||cellular_component||cell||intracellular membrane-bounded organelle||organelle||membrane-bounded organelle||intracellular organelle||intracellular part||cell part||cytoplasmic part||membrane-enclosed lumen||nuclear lumen||organelle lumen||organelle part||nuclear part||intracellular organelle part||i…	GO:0046872||GO:0016740||GO:0005515||GO:0004842||GO:0061630||GO:0043027||GO:0003674||GO:0005488||GO:0043167||GO:0043169||GO:0003824||GO:0019787||GO:0140096||GO:0061659||GO:0004857||GO:0004866||GO:0004869||GO:0061135||GO:0030414||GO:0030234||GO:0043028||GO:0061134||GO:0098772	metal ion binding||transferase activity||protein binding||ubiquitin-protein transferase activity||ubiquitin protein ligase activity||cysteine-type endopeptidase inhibitor activity involved in apoptotic process||molecular_function||binding||ion binding||cation binding||catalytic activity||ubiquitin-like protein transferase activity||catalytic activity, acting on a protein||ubiquitin-like protein l…	hsa01524||hsa04064||hsa04120||hsa04210||hsa04215||hsa04217||hsa04510||hsa04621||hsa04668||hsa05145||hsa05200||hsa05202||hsa05222	Platinum drug resistance||NF-kappa B signaling pathway||Ubiquitin mediated proteolysis||Apoptosis||Apoptosis - multiple species||Necroptosis||Focal adhesion||NOD-like receptor signaling pathway||TNF signaling pathway||Toxoplasmosis||Pathways in cancer||Transcriptional misregulation in cancer||Small cell lung cancer
ENSG00000128272	ATF4	22	39519695	39522685	+	2514	protein_coding	activating transcription factor 4 [Source:HGNC Symbol;Acc:HGNC:786]	TF_bZIP	8116	7459	7372	8364	6358	6465	5033	5944	8338	7637	4750	7768	5966.08	7699.29	-0.367855	4.69e-09	5.36e-07	6873.94	7987.18	-0.21657	0.155826	0.522478	GO:0043065||GO:0006355||GO:0006357||GO:0048511||GO:0045893||GO:0006094||GO:0045944||GO:0006366||GO:0032922||GO:0070059||GO:0034976||GO:0034644||GO:1990440||GO:0043525||GO:0010628||GO:0006520||GO:0034198||GO:0032057||GO:0036499||GO:1903351||GO:0010575||GO:0036003||GO:0036091||GO:0042149||GO:0042789||GO:0045943||GO:0061395||GO:1903204||GO:0006874||GO:0007214||GO:0007623||GO:0009636||GO:0030182||GO:…	positive regulation of apoptotic process||regulation of transcription, DNA-templated||regulation of transcription by RNA polymerase II||rhythmic process||positive regulation of transcription, DNA-templated||gluconeogenesis||positive regulation of transcription by RNA polymerase II||transcription by RNA polymerase II||circadian regulation of gene expression||intrinsic apoptotic signaling pathway i…	GO:0005634||GO:0005737||GO:0016020||GO:0005886||GO:0005856||GO:0005813||GO:0005815||GO:0005654||GO:0032991||GO:0043005||GO:1990589||GO:1990590||GO:0034399||GO:1990037||GO:1990617||GO:0005667||GO:0032590||GO:0090575||GO:0005622||GO:0005575||GO:0005623||GO:0043231||GO:0043226||GO:0043227||GO:0043229||GO:0044424||GO:0044464||GO:0071944||GO:0043228||GO:0043232||GO:0015630||GO:0044422||GO:0044430||GO:…	nucleus||cytoplasm||membrane||plasma membrane||cytoskeleton||centrosome||microtubule organizing center||nucleoplasm||protein-containing complex||neuron projection||ATF4-CREB1 transcription factor complex||ATF1-ATF4 transcription factor complex||nuclear periphery||Lewy body core||CHOP-ATF4 complex||transcription factor complex||dendrite membrane||RNA polymerase II transcription factor complex||int…	GO:0003677||GO:0003700||GO:0005515||GO:0000977||GO:0000981||GO:0019901||GO:0046982||GO:0000980||GO:0044212||GO:0001085||GO:0043522||GO:0043565||GO:0000978||GO:0001077||GO:0008022||GO:0008134||GO:0003674||GO:0003676||GO:0005488||GO:0097159||GO:1901363||GO:0140110||GO:0000976||GO:0001012||GO:0001067||GO:0003690||GO:1990837||GO:0019899||GO:0019900||GO:0046983||GO:0001158||GO:0035326||GO:0019904||GO:…	DNA binding||DNA binding transcription factor activity||protein binding||RNA polymerase II regulatory region sequence-specific DNA binding||RNA polymerase II transcription factor activity, sequence-specific DNA binding||protein kinase binding||protein heterodimerization activity||RNA polymerase II distal enhancer sequence-specific DNA binding||transcription regulatory region DNA binding||RNA poly…	hsa04010||hsa04022||hsa04137||hsa04141||hsa04151||hsa04210||hsa04211||hsa04261||hsa04668||hsa04720||hsa04722||hsa04725||hsa04728||hsa04911||hsa04912||hsa04915||hsa04918||hsa04922||hsa04925||hsa04926||hsa04927||hsa04928||hsa04932||hsa04934||hsa05030||hsa05031||hsa05034||hsa05161||hsa05163||hsa05166||hsa05203||hsa05215	MAPK signaling pathway||cGMP-PKG signaling pathway||Mitophagy - animal||Protein processing in endoplasmic reticulum||PI3K-Akt signaling pathway||Apoptosis||Longevity regulating pathway||Adrenergic signaling in cardiomyocytes||TNF signaling pathway||Long-term potentiation||Neurotrophin signaling pathway||Cholinergic synapse||Dopaminergic synapse||Insulin secretion||GnRH signaling pathway||Estrogen…
ENSG00000116717	GADD45A	1	67685061	67688338	+	2069	protein_coding	growth arrest and DNA damage inducible alpha [Source:HGNC Symbol;Acc:HGNC:4095]	-	553	403	455	469	333	329	245	287	413	341	226	335	299.009	462.226	-0.627563	2.79e-08	2.48e-06	316.186	479.51	-0.600636	0.000251988	0.00854497	GO:0051726||GO:0006974||GO:0007049||GO:0006977||GO:0007050||GO:0043065||GO:0071260||GO:0006915||GO:0046330||GO:0006281||GO:1900745||GO:0000079||GO:0000185||GO:2000379||GO:0042770||GO:0071479||GO:0006469||GO:0007098||GO:0071850||GO:0008150||GO:0009987||GO:0050789||GO:0050794||GO:0065007||GO:0006950||GO:0033554||GO:0050896||GO:0051716||GO:0000075||GO:0000077||GO:0000082||GO:0000278||GO:0007165||GO:…	regulation of cell cycle||cellular response to DNA damage stimulus||cell cycle||DNA damage response, signal transduction by p53 class mediator resulting in cell cycle arrest||cell cycle arrest||positive regulation of apoptotic process||cellular response to mechanical stimulus||apoptotic process||positive regulation of JNK cascade||DNA repair||positive regulation of p38MAPK cascade||regulation of …	GO:0005634||GO:0016607||GO:0005737||GO:0005654||GO:0005622||GO:0005575||GO:0005623||GO:0043231||GO:0043226||GO:0043227||GO:0043229||GO:0044424||GO:0044464||GO:0016604||GO:0031974||GO:0031981||GO:0043233||GO:0044422||GO:0044428||GO:0044446||GO:0044451||GO:0070013	nucleus||nuclear speck||cytoplasm||nucleoplasm||intracellular||cellular_component||cell||intracellular membrane-bounded organelle||organelle||membrane-bounded organelle||intracellular organelle||intracellular part||cell part||nuclear body||membrane-enclosed lumen||nuclear lumen||organelle lumen||organelle part||nuclear part||intracellular organelle part||nucleoplasm part||intracellular organelle …	GO:0005515||GO:0046982||GO:0042803||GO:0019900||GO:0047485||GO:0000979||GO:0003674||GO:0005488||GO:0046983||GO:0042802||GO:0019899||GO:0000976||GO:0000977||GO:0001012||GO:0001046||GO:0001047||GO:0001067||GO:0003676||GO:0003677||GO:0003690||GO:0044212||GO:0043565||GO:0097159||GO:1901363||GO:1990837	protein binding||protein heterodimerization activity||protein homodimerization activity||kinase binding||protein N-terminus binding||RNA polymerase II core promoter sequence-specific DNA binding||molecular_function||binding||protein dimerization activity||identical protein binding||enzyme binding||transcription regulatory region sequence-specific DNA binding||RNA polymerase II regulatory region s…	hsa04010||hsa04068||hsa04110||hsa04115||hsa04210||hsa04218||hsa05169||hsa05200||hsa05202||hsa05210||hsa05212||hsa05213||hsa05214||hsa05216||hsa05217||hsa05218||hsa05220||hsa05222||hsa05223||hsa05224||hsa05225||hsa05226	MAPK signaling pathway||FoxO signaling pathway||Cell cycle||p53 signaling pathway||Apoptosis||Cellular senescence||Epstein-Barr virus infection||Pathways in cancer||Transcriptional misregulation in cancer||Colorectal cancer||Pancreatic cancer||Endometrial cancer||Glioma||Thyroid cancer||Basal cell carcinoma||Melanoma||Chronic myeloid leukemia||Small cell lung cancer||Non-small cell lung cancer||B…
ENSG00000109320	NFKB1	4	102501329	102617302	+	6257	protein_coding	nuclear factor kappa B subunit 1 [Source:HGNC Symbol;Acc:HGNC:7794]	RHD	1632	1584	1474	1662	1967	1828	1755	1869	1916	1651	1594	1655	1862.68	1562.55	0.253462	4.37e-06	0.000193723	1641.98	1620.98	0.0185086	0.774601	0.939848	GO:0010629||GO:0010744||GO:0006355||GO:0007165||GO:0006357||GO:0006915||GO:0006954||GO:0045893||GO:0038095||GO:0050852||GO:0000122||GO:0006366||GO:0045944||GO:0043312||GO:0071260||GO:0090263||GO:0043066||GO:0002223||GO:0051092||GO:0051403||GO:0070498||GO:0010884||GO:0010956||GO:0010957||GO:2000630||GO:1900127||GO:0032375||GO:0071222||GO:0032269||GO:0031293||GO:0032481||GO:0071347||GO:0001818||GO:…	negative regulation of gene expression||positive regulation of macrophage derived foam cell differentiation||regulation of transcription, DNA-templated||signal transduction||regulation of transcription by RNA polymerase II||apoptotic process||inflammatory response||positive regulation of transcription, DNA-templated||Fc-epsilon receptor signaling pathway||T cell receptor signaling pathway||negati…	GO:0005634||GO:0005737||GO:0005829||GO:0005654||GO:0005739||GO:0005576||GO:0034774||GO:0035580||GO:0033256||GO:0005622||GO:0005575||GO:0005623||GO:0043231||GO:0043226||GO:0043227||GO:0043229||GO:0044424||GO:0044464||GO:0044444||GO:0031974||GO:0031981||GO:0043233||GO:0044422||GO:0044428||GO:0044446||GO:0070013||GO:0030141||GO:0012505||GO:0031410||GO:0031982||GO:0031983||GO:0044433||GO:0060205||GO:…	nucleus||cytoplasm||cytosol||nucleoplasm||mitochondrion||extracellular region||secretory granule lumen||specific granule lumen||I-kappaB/NF-kappaB complex||intracellular||cellular_component||cell||intracellular membrane-bounded organelle||organelle||membrane-bounded organelle||intracellular organelle||intracellular part||cell part||cytoplasmic part||membrane-enclosed lumen||nuclear lumen||organel…	GO:0044212||GO:0003677||GO:0003700||GO:0005515||GO:0042802||GO:0000981||GO:0046982||GO:0000976||GO:0008134||GO:0000977||GO:0000980||GO:0001205||GO:0001227||GO:0003682||GO:0042803||GO:0042805||GO:0043565||GO:0001067||GO:0003674||GO:0003676||GO:0005488||GO:0097159||GO:1901363||GO:0140110||GO:0046983||GO:0003690||GO:1990837||GO:0001012||GO:0001158||GO:0035326||GO:0001228||GO:0003705||GO:0008092	transcription regulatory region DNA binding||DNA binding||DNA binding transcription factor activity||protein binding||identical protein binding||RNA polymerase II transcription factor activity, sequence-specific DNA binding||protein heterodimerization activity||transcription regulatory region sequence-specific DNA binding||transcription factor binding||RNA polymerase II regulatory region sequence…	hsa01523||hsa04010||hsa04014||hsa04024||hsa04062||hsa04064||hsa04066||hsa04071||hsa04151||hsa04210||hsa04211||hsa04218||hsa04380||hsa04620||hsa04621||hsa04622||hsa04623||hsa04625||hsa04657||hsa04658||hsa04659||hsa04660||hsa04662||hsa04668||hsa04722||hsa04917||hsa04920||hsa04926||hsa04931||hsa04932||hsa04933||hsa05030||hsa05120||hsa05131||hsa05132||hsa05133||hsa05134||hsa05140||hsa05142||hsa05145|…	Antifolate resistance||MAPK signaling pathway||Ras signaling pathway||cAMP signaling pathway||Chemokine signaling pathway||NF-kappa B signaling pathway||HIF-1 signaling pathway||Sphingolipid signaling pathway||PI3K-Akt signaling pathway||Apoptosis||Longevity regulating pathway||Cellular senescence||Osteoclast differentiation||Toll-like receptor signaling pathway||NOD-like receptor signaling pathw…
ENSG00000167136	ENDOG	9	128818474	128822677	+	1172	protein_coding	endonuclease G [Source:HGNC Symbol;Acc:HGNC:3346]	-	961	732	707	756	533	417	440	696	851	692	738	662	523.964	775.692	-0.566164	3.96e-05	0.00118051	707.632	804.718	-0.185349	0.0846958	0.38592	GO:0006310||GO:0001701||GO:0006309||GO:0007568||GO:0009612||GO:0032355||GO:0034599||GO:0034612||GO:0036475||GO:0043065||GO:0046677||GO:0071277||GO:0071333||GO:0071456||GO:1901300||GO:1902512||GO:0000737||GO:0008152||GO:0006139||GO:0006259||GO:0006725||GO:0006807||GO:0008150||GO:0009987||GO:0034641||GO:0043170||GO:0044237||GO:0044238||GO:0044260||GO:0046483||GO:0071704||GO:0090304||GO:1901360||GO:…	DNA recombination||in utero embryonic development||apoptotic DNA fragmentation||aging||response to mechanical stimulus||response to estradiol||cellular response to oxidative stress||response to tumor necrosis factor||neuron death in response to oxidative stress||positive regulation of apoptotic process||response to antibiotic||cellular response to calcium ion||cellular response to glucose stimulu…	GO:0005739||GO:0005634||GO:0005829||GO:0043204||GO:0005622||GO:0005575||GO:0005623||GO:0005737||GO:0043231||GO:0043226||GO:0043227||GO:0043229||GO:0044424||GO:0044444||GO:0044464||GO:0036477||GO:0043025||GO:0044297||GO:0097458	mitochondrion||nucleus||cytosol||perikaryon||intracellular||cellular_component||cell||cytoplasm||intracellular membrane-bounded organelle||organelle||membrane-bounded organelle||intracellular organelle||intracellular part||cytoplasmic part||cell part||somatodendritic compartment||neuronal cell body||cell body||neuron part	GO:0003676||GO:0046872||GO:0016787||GO:0005515||GO:0004519||GO:0004518||GO:0004536||GO:0003674||GO:0005488||GO:0097159||GO:1901363||GO:0043167||GO:0043169||GO:0003824||GO:0016788||GO:0140097	nucleic acid binding||metal ion binding||hydrolase activity||protein binding||endonuclease activity||nuclease activity||deoxyribonuclease activity||molecular_function||binding||organic cyclic compound binding||heterocyclic compound binding||ion binding||cation binding||catalytic activity||hydrolase activity, acting on ester bonds||catalytic activity, acting on DNA	hsa04210	Apoptosis
ENSG00000177606	JUN	1	58780788	58784327	-	3540	protein_coding	Jun proto-oncogene, AP-1 transcription factor subunit [Source:HGNC Symbol;Acc:HGNC:6204]	TF_bZIP	328	260	282	282	220	202	179	216	312	263	228	237	204.932	283.48	-0.467466	5.72e-05	0.00156588	250.078	294.077	-0.233164	0.0573623	0.314259	GO:1904707||GO:0007179||GO:0045944||GO:0045893||GO:0006355||GO:0043547||GO:0038095||GO:0000122||GO:0051726||GO:0007265||GO:0032496||GO:0045892||GO:1902895||GO:0034614||GO:0071276||GO:0060395||GO:0034097||GO:0043065||GO:0042493||GO:0032870||GO:2000144||GO:0009314||GO:0010033||GO:0051090||GO:0009612||GO:0001525||GO:0001774||GO:0001836||GO:0001889||GO:0001938||GO:0003151||GO:0006351||GO:0006366||GO:…	positive regulation of vascular smooth muscle cell proliferation||transforming growth factor beta receptor signaling pathway||positive regulation of transcription by RNA polymerase II||positive regulation of transcription, DNA-templated||regulation of transcription, DNA-templated||positive regulation of GTPase activity||Fc-epsilon receptor signaling pathway||negative regulation of transcription b…	GO:0005634||GO:0005654||GO:0000790||GO:0005667||GO:0000228||GO:0035976||GO:0005719||GO:0005829||GO:0017053||GO:0005622||GO:0005575||GO:0005623||GO:0043231||GO:0043226||GO:0043227||GO:0043229||GO:0044424||GO:0044464||GO:0031974||GO:0031981||GO:0043233||GO:0044422||GO:0044428||GO:0044446||GO:0070013||GO:0000785||GO:0005694||GO:0043228||GO:0043232||GO:0044427||GO:0044454||GO:0032991||GO:0044798||GO:…	nucleus||nucleoplasm||nuclear chromatin||transcription factor complex||nuclear chromosome||transcription factor AP-1 complex||nuclear euchromatin||cytosol||transcriptional repressor complex||intracellular||cellular_component||cell||intracellular membrane-bounded organelle||organelle||membrane-bounded organelle||intracellular organelle||intracellular part||cell part||membrane-enclosed lumen||nucle…	GO:0044212||GO:0003723||GO:0003677||GO:0003700||GO:0005515||GO:0005096||GO:0003713||GO:0042802||GO:0000981||GO:0000978||GO:0008134||GO:0001228||GO:0031625||GO:0019899||GO:0070412||GO:0000980||GO:0001102||GO:0046982||GO:0042803||GO:0003705||GO:0000982||GO:0001077||GO:0003682||GO:0003690||GO:0033613||GO:0035497||GO:0043565||GO:0071837||GO:0001067||GO:0003674||GO:0003676||GO:0005488||GO:0097159||GO:…	transcription regulatory region DNA binding||RNA binding||DNA binding||DNA binding transcription factor activity||protein binding||GTPase activator activity||transcription coactivator activity||identical protein binding||RNA polymerase II transcription factor activity, sequence-specific DNA binding||RNA polymerase II proximal promoter sequence-specific DNA binding||transcription factor binding||t…	hsa01522||hsa04010||hsa04012||hsa04024||hsa04137||hsa04210||hsa04310||hsa04380||hsa04510||hsa04530||hsa04620||hsa04621||hsa04625||hsa04657||hsa04658||hsa04659||hsa04660||hsa04662||hsa04668||hsa04722||hsa04912||hsa04915||hsa04921||hsa04926||hsa04932||hsa04933||hsa05030||hsa05031||hsa05120||hsa05132||hsa05133||hsa05140||hsa05142||hsa05161||hsa05164||hsa05166||hsa05167||hsa05168||hsa05169||hsa05170|…	Endocrine resistance||MAPK signaling pathway||ErbB signaling pathway||cAMP signaling pathway||Mitophagy - animal||Apoptosis||Wnt signaling pathway||Osteoclast differentiation||Focal adhesion||Tight junction||Toll-like receptor signaling pathway||NOD-like receptor signaling pathway||C-type lectin receptor signaling pathway||IL-17 signaling pathway||Th1 and Th2 cell differentiation||Th17 cell diffe…
ENSG00000127824	TUBA4A	2	219249711	219278170	-	4079	protein_coding	tubulin alpha 4a [Source:HGNC Symbol;Acc:HGNC:12407]	-	3013	2969	2757	2995	2373	2214	2547	2377	2423	2048	2467	2165	2393.56	2888.11	-0.271225	7.7e-05	0.0019781	2193.61	2996.08	-0.449762	1.41e-10	3.1e-08	GO:0007017||GO:0000226||GO:0000278||GO:0000086||GO:0010389||GO:0097711||GO:0002576||GO:0007010||GO:0008150||GO:0009987||GO:0006996||GO:0016043||GO:0071840||GO:0007049||GO:0044772||GO:0022402||GO:0044770||GO:0044839||GO:1903047||GO:0051726||GO:0007346||GO:0010564||GO:0050789||GO:0050794||GO:0065007||GO:1901987||GO:1901990||GO:1902749||GO:0060271||GO:0022607||GO:0022406||GO:0030030||GO:0030031||GO:…	microtubule-based process||microtubule cytoskeleton organization||mitotic cell cycle||G2/M transition of mitotic cell cycle||regulation of G2/M transition of mitotic cell cycle||ciliary basal body-plasma membrane docking||platelet degranulation||cytoskeleton organization||biological_process||cellular process||organelle organization||cellular component organization||cellular component organization…	GO:0005737||GO:0015630||GO:0005856||GO:0005874||GO:0005576||GO:0005829||GO:0070062||GO:0005622||GO:0005575||GO:0005623||GO:0044424||GO:0044464||GO:0043226||GO:0043228||GO:0043229||GO:0043232||GO:0044422||GO:0044430||GO:0044446||GO:0099080||GO:0099081||GO:0099512||GO:0099513||GO:0044444||GO:0005615||GO:0031982||GO:0043227||GO:0043230||GO:0044421||GO:1903561	cytoplasm||microtubule cytoskeleton||cytoskeleton||microtubule||extracellular region||cytosol||extracellular exosome||intracellular||cellular_component||cell||intracellular part||cell part||organelle||non-membrane-bounded organelle||intracellular organelle||intracellular non-membrane-bounded organelle||organelle part||cytoskeletal part||intracellular organelle part||supramolecular complex||supram…	GO:0000166||GO:0003924||GO:0005525||GO:0005515||GO:0005200||GO:0019901||GO:0019899||GO:0003674||GO:0005488||GO:0036094||GO:0097159||GO:1901265||GO:1901363||GO:0003824||GO:0017111||GO:0016462||GO:0016787||GO:0016817||GO:0016818||GO:0001882||GO:0001883||GO:0017076||GO:0019001||GO:0032549||GO:0032550||GO:0032553||GO:0032555||GO:0032561||GO:0035639||GO:0043167||GO:0043168||GO:0097367||GO:0005198||GO:…	nucleotide binding||GTPase activity||GTP binding||protein binding||structural constituent of cytoskeleton||protein kinase binding||enzyme binding||molecular_function||binding||small molecule binding||organic cyclic compound binding||nucleoside phosphate binding||heterocyclic compound binding||catalytic activity||nucleoside-triphosphatase activity||pyrophosphatase activity||hydrolase activity||hyd…	hsa04145||hsa04210||hsa04530||hsa04540||hsa05130	Phagosome||Apoptosis||Tight junction||Gap junction||Pathogenic Escherichia coli infection
ENSG00000184009	ACTG1	17	81509971	81523847	-	2993	protein_coding	actin gamma 1 [Source:HGNC Symbol;Acc:HGNC:144]	-	63304	59835	58519	65089	53880	48709	53673	52414	59129	50340	56475	51818	52467.5	60699.7	-0.210279	0.00010285	0.00244826	52466.4	62969.1	-0.263251	3.63e-08	4.93e-06	GO:0038096||GO:0001895||GO:0070527||GO:0061024||GO:0048013||GO:0034329||GO:0045214||GO:0071346||GO:0002252||GO:0002253||GO:0002376||GO:0002429||GO:0002431||GO:0002433||GO:0002682||GO:0002684||GO:0002757||GO:0002764||GO:0002768||GO:0016192||GO:0007165||GO:0006810||GO:0006897||GO:0006909||GO:0006955||GO:0007154||GO:0007166||GO:0008150||GO:0009987||GO:0023052||GO:0038093||GO:0038094||GO:0048518||GO:…	Fc-gamma receptor signaling pathway involved in phagocytosis||retina homeostasis||platelet aggregation||membrane organization||ephrin receptor signaling pathway||cell junction assembly||sarcomere organization||cellular response to interferon-gamma||immune effector process||activation of immune response||immune system process||immune response-activating cell surface receptor signaling pathway||Fc …	GO:0005634||GO:0005737||GO:0016020||GO:0005886||GO:0005856||GO:0005615||GO:0005829||GO:0070062||GO:0072562||GO:0005884||GO:0097433||GO:0005925||GO:0015629||GO:0030016||GO:0031941||GO:0043209||GO:0045335||GO:0005622||GO:0005575||GO:0005623||GO:0043231||GO:0043226||GO:0043227||GO:0043229||GO:0044424||GO:0044464||GO:0071944||GO:0043228||GO:0043232||GO:0005576||GO:0044421||GO:0044444||GO:0031982||GO:…	nucleus||cytoplasm||membrane||plasma membrane||cytoskeleton||extracellular space||cytosol||extracellular exosome||blood microparticle||actin filament||dense body||focal adhesion||actin cytoskeleton||myofibril||filamentous actin||myelin sheath||phagocytic vesicle||intracellular||cellular_component||cell||intracellular membrane-bounded organelle||organelle||membrane-bounded organelle||intracellular…	GO:0000166||GO:0005524||GO:0005515||GO:0042802||GO:0005200||GO:0031625||GO:0005522||GO:0003674||GO:0005488||GO:0036094||GO:0097159||GO:1901265||GO:1901363||GO:0008144||GO:0017076||GO:0030554||GO:0032553||GO:0032555||GO:0032559||GO:0035639||GO:0043167||GO:0043168||GO:0097367||GO:0005198||GO:0019899||GO:0044389	nucleotide binding||ATP binding||protein binding||identical protein binding||structural constituent of cytoskeleton||ubiquitin protein ligase binding||profilin binding||molecular_function||binding||small molecule binding||organic cyclic compound binding||nucleoside phosphate binding||heterocyclic compound binding||drug binding||purine nucleotide binding||adenyl nucleotide binding||ribonucleotide …	hsa04015||hsa04145||hsa04210||hsa04390||hsa04510||hsa04520||hsa04530||hsa04611||hsa04670||hsa04714||hsa04810||hsa04919||hsa04921||hsa05100||hsa05110||hsa05130||hsa05131||hsa05132||hsa05164||hsa05205||hsa05225||hsa05410||hsa05412||hsa05414||hsa05416||hsa05418	Rap1 signaling pathway||Phagosome||Apoptosis||Hippo signaling pathway||Focal adhesion||Adherens junction||Tight junction||Platelet activation||Leukocyte transendothelial migration||Thermogenesis||Regulation of actin cytoskeleton||Thyroid hormone signaling pathway||Oxytocin signaling pathway||Bacterial invasion of epithelial cells||Vibrio cholerae infection||Pathogenic Escherichia coli infection||…
ENSG00000099860	GADD45B	19	2476122	2478259	+	2138	protein_coding	growth arrest and DNA damage inducible beta [Source:HGNC Symbol;Acc:HGNC:4096]	-	220	207	193	235	158	172	129	134	192	125	93	149	148.639	210.079	-0.498679	0.000122193	0.00282751	133.784	217.938	-0.70236	8.6e-05	0.0035542	GO:0006915||GO:0007275||GO:0030154||GO:0051726||GO:0043065||GO:0046330||GO:1900745||GO:0000185||GO:0000186||GO:0006469||GO:0008219||GO:0012501||GO:0008150||GO:0009987||GO:0032501||GO:0032502||GO:0048856||GO:0048869||GO:0007049||GO:0050789||GO:0050794||GO:0065007||GO:0010941||GO:0010942||GO:0042981||GO:0043067||GO:0043068||GO:0048518||GO:0048522||GO:0000165||GO:0008152||GO:0001932||GO:0001934||GO:…	apoptotic process||multicellular organism development||cell differentiation||regulation of cell cycle||positive regulation of apoptotic process||positive regulation of JNK cascade||positive regulation of p38MAPK cascade||activation of MAPKKK activity||activation of MAPKK activity||negative regulation of protein kinase activity||cell death||programmed cell death||biological_process||cellular proce…	GO:0005634||GO:0005737||GO:0005622||GO:0005575||GO:0005623||GO:0043231||GO:0043226||GO:0043227||GO:0043229||GO:0044424||GO:0044464	nucleus||cytoplasm||intracellular||cellular_component||cell||intracellular membrane-bounded organelle||organelle||membrane-bounded organelle||intracellular organelle||intracellular part||cell part	GO:0005515||GO:0003674||GO:0005488	protein binding||molecular_function||binding	hsa04010||hsa04064||hsa04068||hsa04110||hsa04115||hsa04210||hsa04218||hsa05169||hsa05200||hsa05202||hsa05210||hsa05212||hsa05213||hsa05214||hsa05216||hsa05217||hsa05218||hsa05220||hsa05222||hsa05223||hsa05224||hsa05225||hsa05226	MAPK signaling pathway||NF-kappa B signaling pathway||FoxO signaling pathway||Cell cycle||p53 signaling pathway||Apoptosis||Cellular senescence||Epstein-Barr virus infection||Pathways in cancer||Transcriptional misregulation in cancer||Colorectal cancer||Pancreatic cancer||Endometrial cancer||Glioma||Thyroid cancer||Basal cell carcinoma||Melanoma||Chronic myeloid leukemia||Small cell lung cancer|…
ENSG00000110330	BIRC2	11	102347211	102378670	+	4532	protein_coding	baculoviral IAP repeat containing 2 [Source:HGNC Symbol;Acc:HGNC:590]	-	899	1034	871	1083	1173	1085	1249	1286	1172	917	1339	908	1206.36	955.899	0.335278	0.000182486	0.00385283	1042.52	991.647	0.0723033	0.576316	0.870818	GO:0042981||GO:1903508||GO:0006915||GO:0016579||GO:0043123||GO:0042127||GO:0043066||GO:0007249||GO:0007166||GO:0033209||GO:0043161||GO:0051726||GO:0010803||GO:0060544||GO:0045595||GO:0000209||GO:0050727||GO:1902527||GO:0045088||GO:2000116||GO:0070424||GO:1990001||GO:0034121||GO:0038061||GO:0039535||GO:0060546||GO:1902523||GO:1902524||GO:0001666||GO:0001890||GO:0010243||GO:0014070||GO:0045471||GO:…	regulation of apoptotic process||positive regulation of nucleic acid-templated transcription||apoptotic process||protein deubiquitination||positive regulation of I-kappaB kinase/NF-kappaB signaling||regulation of cell proliferation||negative regulation of apoptotic process||I-kappaB kinase/NF-kappaB signaling||cell surface receptor signaling pathway||tumor necrosis factor-mediated signaling pathw…	GO:0005634||GO:0005737||GO:0005829||GO:0009898||GO:0035631||GO:0001741||GO:0032991||GO:0045121||GO:0005622||GO:0005575||GO:0005623||GO:0043231||GO:0043226||GO:0043227||GO:0043229||GO:0044424||GO:0044464||GO:0044444||GO:0005886||GO:0016020||GO:0044425||GO:0044459||GO:0071944||GO:0098552||GO:0098562||GO:0016021||GO:0005887||GO:0031224||GO:0031226||GO:0043235||GO:0098796||GO:0098797||GO:0098802||GO:…	nucleus||cytoplasm||cytosol||cytoplasmic side of plasma membrane||CD40 receptor complex||XY body||protein-containing complex||membrane raft||intracellular||cellular_component||cell||intracellular membrane-bounded organelle||organelle||membrane-bounded organelle||intracellular organelle||intracellular part||cell part||cytoplasmic part||plasma membrane||membrane||membrane part||plasma membrane part…	GO:0046872||GO:0016740||GO:0008270||GO:0005515||GO:0004842||GO:0003713||GO:0061630||GO:0047485||GO:0051087||GO:0043027||GO:0043130||GO:0098770||GO:0003674||GO:0005488||GO:0043167||GO:0043169||GO:0003824||GO:0046914||GO:0019787||GO:0140096||GO:0000988||GO:0000989||GO:0003712||GO:0140110||GO:0061659||GO:0004857||GO:0004866||GO:0004869||GO:0061135||GO:0030414||GO:0030234||GO:0043028||GO:0061134||GO:…	metal ion binding||transferase activity||zinc ion binding||protein binding||ubiquitin-protein transferase activity||transcription coactivator activity||ubiquitin protein ligase activity||protein N-terminus binding||chaperone binding||cysteine-type endopeptidase inhibitor activity involved in apoptotic process||ubiquitin binding||FBXO family protein binding||molecular_function||binding||ion bindin…	hsa01524||hsa04064||hsa04120||hsa04210||hsa04215||hsa04217||hsa04390||hsa04510||hsa04621||hsa04668||hsa05145||hsa05200||hsa05222	Platinum drug resistance||NF-kappa B signaling pathway||Ubiquitin mediated proteolysis||Apoptosis||Apoptosis - multiple species||Necroptosis||Hippo signaling pathway||Focal adhesion||NOD-like receptor signaling pathway||TNF signaling pathway||Toxoplasmosis||Pathways in cancer||Small cell lung cancer
ENSG00000174080	CTSF	11	66563463	66568841	-	2896	protein_coding	cathepsin F [Source:HGNC Symbol;Acc:HGNC:2531]	-	238	206	216	210	337	260	251	320	387	352	256	348	292.739	214.273	0.451325	0.000199922	0.00411611	323.872	222.279	0.543076	0.000139368	0.00531673	GO:0006508||GO:0019886||GO:0051603||GO:0008152||GO:0006807||GO:0008150||GO:0019538||GO:0043170||GO:0044238||GO:0071704||GO:1901564||GO:0002376||GO:0002478||GO:0002495||GO:0002504||GO:0019882||GO:0019884||GO:0048002||GO:0009056||GO:0009057||GO:0009987||GO:0030163||GO:0044237||GO:0044248||GO:0044257||GO:0044260||GO:0044265||GO:0044267||GO:1901565||GO:1901575	proteolysis||antigen processing and presentation of exogenous peptide antigen via MHC class II||proteolysis involved in cellular protein catabolic process||metabolic process||nitrogen compound metabolic process||biological_process||protein metabolic process||macromolecule metabolic process||primary metabolic process||organic substance metabolic process||organonitrogen compound metabolic process||…	GO:0005764||GO:0005615||GO:0070062||GO:0043202||GO:1903561||GO:0005622||GO:0005575||GO:0000323||GO:0005773||GO:0005623||GO:0005737||GO:0043231||GO:0043226||GO:0043227||GO:0043229||GO:0044424||GO:0044444||GO:0044464||GO:0005576||GO:0044421||GO:0031982||GO:0043230||GO:0005775||GO:0031974||GO:0043233||GO:0044422||GO:0044437||GO:0044446||GO:0070013	lysosome||extracellular space||extracellular exosome||lysosomal lumen||extracellular vesicle||intracellular||cellular_component||lytic vacuole||vacuole||cell||cytoplasm||intracellular membrane-bounded organelle||organelle||membrane-bounded organelle||intracellular organelle||intracellular part||cytoplasmic part||cell part||extracellular region||extracellular region part||vesicle||extracellular or…	GO:0016787||GO:0008233||GO:0008234||GO:0004197||GO:0003674||GO:0003824||GO:0140096||GO:0070011||GO:0004175	hydrolase activity||peptidase activity||cysteine-type peptidase activity||cysteine-type endopeptidase activity||molecular_function||catalytic activity||catalytic activity, acting on a protein||peptidase activity, acting on L-amino acid peptides||endopeptidase activity	hsa04142||hsa04210	Lysosome||Apoptosis
ENSG00000164733	CTSB	8	11842524	11869448	-	7428	protein_coding	cathepsin B [Source:HGNC Symbol;Acc:HGNC:2527]	-	1092	894	963	992	1306	1180	1061	1107	1407	1250	1096	1339	1166.88	969.631	0.267508	0.000346842	0.00615633	1228.41	1005.88	0.288153	0.00400312	0.062346	GO:0006508||GO:0046697||GO:0046718||GO:0050790||GO:0043312||GO:0042981||GO:0030855||GO:0030574||GO:0051603||GO:0097067||GO:0008152||GO:0006807||GO:0008150||GO:0019538||GO:0043170||GO:0044238||GO:0071704||GO:1901564||GO:0000003||GO:0001890||GO:0001893||GO:0003006||GO:0007275||GO:0009888||GO:0007565||GO:0022414||GO:0032501||GO:0032502||GO:0032504||GO:0044703||GO:0044706||GO:0048513||GO:0048608||GO:…	proteolysis||decidualization||viral entry into host cell||regulation of catalytic activity||neutrophil degranulation||regulation of apoptotic process||epithelial cell differentiation||collagen catabolic process||proteolysis involved in cellular protein catabolic process||cellular response to thyroid hormone stimulus||metabolic process||nitrogen compound metabolic process||biological_process||prot…	GO:0005615||GO:0043231||GO:0005730||GO:0005576||GO:0042470||GO:0048471||GO:0005764||GO:0070062||GO:0005622||GO:1904813||GO:0036021||GO:0005575||GO:0044421||GO:0005623||GO:0043226||GO:0043227||GO:0043229||GO:0044424||GO:0044464||GO:0005634||GO:0031974||GO:0031981||GO:0043228||GO:0043232||GO:0043233||GO:0044422||GO:0044428||GO:0044446||GO:0070013||GO:0005737||GO:0031410||GO:0031982||GO:0044444||GO:…	extracellular space||intracellular membrane-bounded organelle||nucleolus||extracellular region||melanosome||perinuclear region of cytoplasm||lysosome||extracellular exosome||intracellular||ficolin-1-rich granule lumen||endolysosome lumen||cellular_component||extracellular region part||cell||organelle||membrane-bounded organelle||intracellular organelle||intracellular part||cell part||nucleus||mem…	GO:0008234||GO:0016787||GO:0005515||GO:0008233||GO:0004197||GO:0004252||GO:0005518||GO:0043394||GO:0003674||GO:0003824||GO:0070011||GO:0140096||GO:0005488||GO:0004175||GO:0008236||GO:0017171||GO:0044877||GO:0097367	cysteine-type peptidase activity||hydrolase activity||protein binding||peptidase activity||cysteine-type endopeptidase activity||serine-type endopeptidase activity||collagen binding||proteoglycan binding||molecular_function||catalytic activity||peptidase activity, acting on L-amino acid peptides||catalytic activity, acting on a protein||binding||endopeptidase activity||serine-type peptidase activ…	hsa04140||hsa04142||hsa04210||hsa04612||hsa04621||hsa04924	Autophagy - animal||Lysosome||Apoptosis||Antigen processing and presentation||NOD-like receptor signaling pathway||Renin secretion
ENSG00000100906	NFKBIA	14	35401511	35404749	-	2373	protein_coding	NFKB inhibitor alpha [Source:HGNC Symbol;Acc:HGNC:7797]	-	1528	1367	1424	1586	1872	1725	1467	1769	1791	1584	968	1577	1713.03	1452.16	0.238572	0.000450196	0.00746144	1426.41	1506.45	-0.0788133	0.620114	0.88834	GO:0045944||GO:0016579||GO:0016032||GO:0042994||GO:0006915||GO:0043066||GO:0070498||GO:0007249||GO:0032270||GO:0010745||GO:0010875||GO:0010888||GO:0043392||GO:1901222||GO:0000060||GO:0007253||GO:0010468||GO:0031663||GO:0032088||GO:0032495||GO:0032496||GO:0033209||GO:0034142||GO:0035994||GO:0042127||GO:0043330||GO:0045638||GO:0045746||GO:0045893||GO:0050729||GO:0070417||GO:0070427||GO:0070431||GO:…	positive regulation of transcription by RNA polymerase II||protein deubiquitination||viral process||cytoplasmic sequestering of transcription factor||apoptotic process||negative regulation of apoptotic process||interleukin-1-mediated signaling pathway||I-kappaB kinase/NF-kappaB signaling||positive regulation of cellular protein metabolic process||negative regulation of macrophage derived foam cel…	GO:0005634||GO:0005737||GO:0005829||GO:0005886||GO:0005654||GO:0005622||GO:0033256||GO:0005575||GO:0005623||GO:0043231||GO:0043226||GO:0043227||GO:0043229||GO:0044424||GO:0044464||GO:0044444||GO:0016020||GO:0071944||GO:0031974||GO:0031981||GO:0043233||GO:0044422||GO:0044428||GO:0044446||GO:0070013||GO:0032991	nucleus||cytoplasm||cytosol||plasma membrane||nucleoplasm||intracellular||I-kappaB/NF-kappaB complex||cellular_component||cell||intracellular membrane-bounded organelle||organelle||membrane-bounded organelle||intracellular organelle||intracellular part||cell part||cytoplasmic part||membrane||cell periphery||membrane-enclosed lumen||nuclear lumen||organelle lumen||organelle part||nuclear part||int…	GO:0005515||GO:0042802||GO:0031625||GO:0008134||GO:0019899||GO:0051059||GO:0008139||GO:0003674||GO:0005488||GO:0044389||GO:0005048||GO:0033218||GO:0042277	protein binding||identical protein binding||ubiquitin protein ligase binding||transcription factor binding||enzyme binding||NF-kappaB binding||nuclear localization sequence binding||molecular_function||binding||ubiquitin-like protein ligase binding||signal sequence binding||amide binding||peptide binding	hsa04024||hsa04062||hsa04064||hsa04210||hsa04380||hsa04620||hsa04621||hsa04622||hsa04623||hsa04625||hsa04657||hsa04658||hsa04659||hsa04660||hsa04662||hsa04668||hsa04722||hsa04920||hsa04926||hsa04931||hsa05120||hsa05131||hsa05134||hsa05140||hsa05142||hsa05145||hsa05160||hsa05161||hsa05162||hsa05163||hsa05164||hsa05166||hsa05167||hsa05168||hsa05169||hsa05170||hsa05200||hsa05203||hsa05215||hsa05220|…	cAMP signaling pathway||Chemokine signaling pathway||NF-kappa B signaling pathway||Apoptosis||Osteoclast differentiation||Toll-like receptor signaling pathway||NOD-like receptor signaling pathway||RIG-I-like receptor signaling pathway||Cytosolic DNA-sensing pathway||C-type lectin receptor signaling pathway||IL-17 signaling pathway||Th1 and Th2 cell differentiation||Th17 cell differentiation||T ce…
ENSG00000132155	RAF1	3	12583601	12664226	-	7847	protein_coding	Raf-1 proto-oncogene, serine/threonine kinase [Source:HGNC Symbol;Acc:HGNC:9829]	-	2346	2247	2112	2429	2661	2481	2448	2474	2874	2547	2948	2508	2527.5	2246.16	0.170092	0.000933802	0.0132989	2622.33	2330.16	0.170272	0.0142735	0.142501	GO:0008285||GO:0006468||GO:0016310||GO:0035556||GO:0007165||GO:0033138||GO:0034220||GO:0042981||GO:0043066||GO:0030168||GO:0000165||GO:0008283||GO:0031333||GO:0043154||GO:0006915||GO:0002223||GO:0042060||GO:2000145||GO:0045595||GO:0000186||GO:0001666||GO:0001678||GO:0001934||GO:0007190||GO:0007507||GO:0030154||GO:0030878||GO:0035019||GO:0035023||GO:0035773||GO:0035994||GO:0045104||GO:0045944||GO:…	negative regulation of cell proliferation||protein phosphorylation||phosphorylation||intracellular signal transduction||signal transduction||positive regulation of peptidyl-serine phosphorylation||ion transmembrane transport||regulation of apoptotic process||negative regulation of apoptotic process||platelet activation||MAPK cascade||cell proliferation||negative regulation of protein complex asse…	GO:0005634||GO:0005737||GO:0016607||GO:0016020||GO:0005829||GO:0005739||GO:0005886||GO:0005794||GO:0005741||GO:0031143||GO:0005622||GO:0005575||GO:0005623||GO:0043231||GO:0043226||GO:0043227||GO:0043229||GO:0044424||GO:0044464||GO:0005654||GO:0016604||GO:0031974||GO:0031981||GO:0043233||GO:0044422||GO:0044428||GO:0044446||GO:0044451||GO:0070013||GO:0044444||GO:0071944||GO:0012505||GO:0005740||GO:…	nucleus||cytoplasm||nuclear speck||membrane||cytosol||mitochondrion||plasma membrane||Golgi apparatus||mitochondrial outer membrane||pseudopodium||intracellular||cellular_component||cell||intracellular membrane-bounded organelle||organelle||membrane-bounded organelle||intracellular organelle||intracellular part||cell part||nucleoplasm||nuclear body||membrane-enclosed lumen||nuclear lumen||organel…	GO:0046872||GO:0000166||GO:0004672||GO:0004674||GO:0005524||GO:0016740||GO:0016301||GO:0005515||GO:0042802||GO:0019899||GO:0004709||GO:0008179||GO:0010856||GO:0031434||GO:0046982||GO:0003674||GO:0005488||GO:0043167||GO:0043169||GO:0036094||GO:0097159||GO:1901265||GO:1901363||GO:0003824||GO:0016772||GO:0016773||GO:0140096||GO:0008144||GO:0017076||GO:0030554||GO:0032553||GO:0032555||GO:0032559||GO:…	metal ion binding||nucleotide binding||protein kinase activity||protein serine/threonine kinase activity||ATP binding||transferase activity||kinase activity||protein binding||identical protein binding||enzyme binding||MAP kinase kinase kinase activity||adenylate cyclase binding||adenylate cyclase activator activity||mitogen-activated protein kinase kinase binding||protein heterodimerization activ…	hsa01521||hsa01522||hsa04010||hsa04012||hsa04014||hsa04015||hsa04022||hsa04024||hsa04062||hsa04068||hsa04071||hsa04072||hsa04140||hsa04150||hsa04151||hsa04210||hsa04218||hsa04270||hsa04360||hsa04370||hsa04371||hsa04510||hsa04540||hsa04550||hsa04625||hsa04630||hsa04650||hsa04660||hsa04662||hsa04664||hsa04666||hsa04720||hsa04722||hsa04726||hsa04730||hsa04810||hsa04910||hsa04912||hsa04914||hsa04915|…	EGFR tyrosine kinase inhibitor resistance||Endocrine resistance||MAPK signaling pathway||ErbB signaling pathway||Ras signaling pathway||Rap1 signaling pathway||cGMP-PKG signaling pathway||cAMP signaling pathway||Chemokine signaling pathway||FoxO signaling pathway||Sphingolipid signaling pathway||Phospholipase D signaling pathway||Autophagy - animal||mTOR signaling pathway||PI3K-Akt signaling path…
ENSG00000101966	XIAP	X	123859724	123913979	+	9025	protein_coding	X-linked inhibitor of apoptosis [Source:HGNC Symbol;Acc:HGNC:592]	-	886	919	934	954	1093	1123	1038	993	1193	994	1262	953	1066.72	909.986	0.229681	0.00136687	0.0178379	1059.48	943.973	0.16692	0.0918022	0.404027	GO:0016567||GO:0006974||GO:0006915||GO:0016055||GO:0010466||GO:0031398||GO:0042127||GO:0090263||GO:0043066||GO:0043154||GO:0050727||GO:0045088||GO:0030510||GO:0055070||GO:0070424||GO:1902530||GO:1990001||GO:0008152||GO:0006464||GO:0006807||GO:0008150||GO:0009987||GO:0019538||GO:0032446||GO:0036211||GO:0043170||GO:0043412||GO:0044237||GO:0044238||GO:0044260||GO:0044267||GO:0070647||GO:0071704||GO:…	protein ubiquitination||cellular response to DNA damage stimulus||apoptotic process||Wnt signaling pathway||negative regulation of peptidase activity||positive regulation of protein ubiquitination||regulation of cell proliferation||positive regulation of canonical Wnt signaling pathway||negative regulation of apoptotic process||negative regulation of cysteine-type endopeptidase activity involved …	GO:0005634||GO:0005737||GO:0005654||GO:0005829||GO:0005622||GO:0005575||GO:0005623||GO:0043231||GO:0043226||GO:0043227||GO:0043229||GO:0044424||GO:0044464||GO:0031974||GO:0031981||GO:0043233||GO:0044422||GO:0044428||GO:0044446||GO:0070013||GO:0044444	nucleus||cytoplasm||nucleoplasm||cytosol||intracellular||cellular_component||cell||intracellular membrane-bounded organelle||organelle||membrane-bounded organelle||intracellular organelle||intracellular part||cell part||membrane-enclosed lumen||nuclear lumen||organelle lumen||organelle part||nuclear part||intracellular organelle part||intracellular organelle lumen||cytoplasmic part	GO:0046872||GO:0016740||GO:0005515||GO:0004842||GO:0004869||GO:0030414||GO:0042802||GO:0061630||GO:0043027||GO:0003674||GO:0005488||GO:0043167||GO:0043169||GO:0003824||GO:0019787||GO:0140096||GO:0004857||GO:0004866||GO:0061135||GO:0030234||GO:0061134||GO:0098772||GO:0061659||GO:0043028	metal ion binding||transferase activity||protein binding||ubiquitin-protein transferase activity||cysteine-type endopeptidase inhibitor activity||peptidase inhibitor activity||identical protein binding||ubiquitin protein ligase activity||cysteine-type endopeptidase inhibitor activity involved in apoptotic process||molecular_function||binding||ion binding||cation binding||catalytic activity||ubiqu…	hsa01524||hsa04064||hsa04120||hsa04210||hsa04215||hsa04217||hsa04510||hsa04621||hsa05145||hsa05166||hsa05200||hsa05222	Platinum drug resistance||NF-kappa B signaling pathway||Ubiquitin mediated proteolysis||Apoptosis||Apoptosis - multiple species||Necroptosis||Focal adhesion||NOD-like receptor signaling pathway||Toxoplasmosis||Human T-cell leukemia virus 1 infection||Pathways in cancer||Small cell lung cancer
ENSG00000115317	HTRA2	2	74529377	74533348	+	3001	protein_coding	HtrA serine peptidase 2 [Source:HGNC Symbol;Acc:HGNC:14348]	-	634	483	504	580	406	491	362	453	578	457	390	507	429.777	540.529	-0.331127	0.00192232	0.0231653	464.751	560.755	-0.271005	0.0297735	0.221226	GO:0043065||GO:0006508||GO:0006915||GO:1903146||GO:0045786||GO:0043280||GO:1903955||GO:0010942||GO:0006672||GO:0007005||GO:0007568||GO:0007628||GO:0008344||GO:0008630||GO:0009635||GO:0010822||GO:0016540||GO:0019742||GO:0030900||GO:0034599||GO:0034605||GO:0035458||GO:0040014||GO:0044257||GO:0048666||GO:0060548||GO:0070207||GO:0071300||GO:0071363||GO:0097193||GO:0097194||GO:1901215||GO:1902176||GO:…	positive regulation of apoptotic process||proteolysis||apoptotic process||regulation of autophagy of mitochondrion||negative regulation of cell cycle||positive regulation of cysteine-type endopeptidase activity involved in apoptotic process||positive regulation of protein targeting to mitochondrion||positive regulation of cell death||ceramide metabolic process||mitochondrion organization||aging||…	GO:0005634||GO:0016020||GO:0016021||GO:0005783||GO:0005789||GO:0005739||GO:0005829||GO:0031966||GO:0005758||GO:0009898||GO:0035631||GO:0000785||GO:0005856||GO:1905370||GO:0005622||GO:0005575||GO:0005623||GO:0043231||GO:0043226||GO:0043227||GO:0043229||GO:0044424||GO:0044464||GO:0031224||GO:0044425||GO:0005737||GO:0012505||GO:0044444||GO:0031984||GO:0042175||GO:0044422||GO:0044432||GO:0044446||GO:…	nucleus||membrane||integral component of membrane||endoplasmic reticulum||endoplasmic reticulum membrane||mitochondrion||cytosol||mitochondrial membrane||mitochondrial intermembrane space||cytoplasmic side of plasma membrane||CD40 receptor complex||chromatin||cytoskeleton||serine-type endopeptidase complex||intracellular||cellular_component||cell||intracellular membrane-bounded organelle||organel…	GO:0016787||GO:0005515||GO:0008233||GO:0004252||GO:0008236||GO:0051082||GO:0042802||GO:0003674||GO:0003824||GO:0005488||GO:0140096||GO:0004175||GO:0070011||GO:0017171	hydrolase activity||protein binding||peptidase activity||serine-type endopeptidase activity||serine-type peptidase activity||unfolded protein binding||identical protein binding||molecular_function||catalytic activity||binding||catalytic activity, acting on a protein||endopeptidase activity||peptidase activity, acting on L-amino acid peptides||serine hydrolase activity	hsa04210||hsa04215||hsa05012	Apoptosis||Apoptosis - multiple species||Parkinson disease
ENSG00000174775	HRAS	11	532242	537287	-	1854	protein_coding	HRas proto-oncogene, GTPase [Source:HGNC Symbol;Acc:HGNC:5173]	-	761	551	662	674	589	474	481	550	723	664	445	603	525.308	651.179	-0.309736	0.00211724	0.0248875	586.811	675.522	-0.203236	0.178526	0.553322	GO:0010629||GO:0008284||GO:0008285||GO:0034260||GO:0070374||GO:0030335||GO:0045944||GO:0001934||GO:0007165||GO:0090314||GO:2000251||GO:0006935||GO:0043547||GO:0007166||GO:0048013||GO:0000165||GO:0046330||GO:0009887||GO:0043406||GO:0007093||GO:0002223||GO:0007265||GO:0007050||GO:0010863||GO:0043410||GO:0050679||GO:0071480||GO:0090303||GO:0090398||GO:0098696||GO:1900029||GO:2000630||GO:0006897||GO:…	negative regulation of gene expression||positive regulation of cell proliferation||negative regulation of cell proliferation||negative regulation of GTPase activity||positive regulation of ERK1 and ERK2 cascade||positive regulation of cell migration||positive regulation of transcription by RNA polymerase II||positive regulation of protein phosphorylation||signal transduction||positive regulation …	GO:0005634||GO:0005737||GO:0016020||GO:0005794||GO:0005886||GO:0000139||GO:0048471||GO:0005829||GO:0098978||GO:0043231||GO:0005622||GO:0005575||GO:0005623||GO:0043226||GO:0043227||GO:0043229||GO:0044424||GO:0044464||GO:0012505||GO:0044444||GO:0071944||GO:0031090||GO:0031984||GO:0044422||GO:0044431||GO:0044446||GO:0098588||GO:0098791||GO:0045202	nucleus||cytoplasm||membrane||Golgi apparatus||plasma membrane||Golgi membrane||perinuclear region of cytoplasm||cytosol||glutamatergic synapse||intracellular membrane-bounded organelle||intracellular||cellular_component||cell||organelle||membrane-bounded organelle||intracellular organelle||intracellular part||cell part||endomembrane system||cytoplasmic part||cell periphery||organelle membrane||o…	GO:0000166||GO:0003924||GO:0005525||GO:0005515||GO:0008022||GO:0019003||GO:0003674||GO:0005488||GO:0036094||GO:0097159||GO:1901265||GO:1901363||GO:0003824||GO:0017111||GO:0016462||GO:0016787||GO:0016817||GO:0016818||GO:0001882||GO:0001883||GO:0017076||GO:0019001||GO:0032549||GO:0032550||GO:0032553||GO:0032555||GO:0032561||GO:0035639||GO:0043167||GO:0043168||GO:0097367	nucleotide binding||GTPase activity||GTP binding||protein binding||protein C-terminus binding||GDP binding||molecular_function||binding||small molecule binding||organic cyclic compound binding||nucleoside phosphate binding||heterocyclic compound binding||catalytic activity||nucleoside-triphosphatase activity||pyrophosphatase activity||hydrolase activity||hydrolase activity, acting on acid anhydri…	hsa01521||hsa01522||hsa04010||hsa04012||hsa04014||hsa04015||hsa04062||hsa04068||hsa04071||hsa04072||hsa04137||hsa04140||hsa04144||hsa04150||hsa04151||hsa04210||hsa04211||hsa04213||hsa04218||hsa04360||hsa04370||hsa04371||hsa04510||hsa04540||hsa04550||hsa04625||hsa04630||hsa04650||hsa04660||hsa04662||hsa04664||hsa04714||hsa04720||hsa04722||hsa04725||hsa04726||hsa04730||hsa04810||hsa04910||hsa04912|…	EGFR tyrosine kinase inhibitor resistance||Endocrine resistance||MAPK signaling pathway||ErbB signaling pathway||Ras signaling pathway||Rap1 signaling pathway||Chemokine signaling pathway||FoxO signaling pathway||Sphingolipid signaling pathway||Phospholipase D signaling pathway||Mitophagy - animal||Autophagy - animal||Endocytosis||mTOR signaling pathway||PI3K-Akt signaling pathway||Apoptosis||Lon…
ENSG00000168040	FADD	11	70203163	70207390	+	1841	protein_coding	Fas associated via death domain [Source:HGNC Symbol;Acc:HGNC:3573]	-	620	409	553	544	451	362	375	435	631	527	472	479	407.278	522.826	-0.360238	0.00227585	0.026194	507.066	542.366	-0.0968939	0.468228	0.814389	GO:0045944||GO:0007165||GO:0042981||GO:0006915||GO:0002376||GO:0045087||GO:0051607||GO:0043065||GO:0016032||GO:0043123||GO:0071260||GO:0032757||GO:0032760||GO:0035666||GO:0097190||GO:0006919||GO:0007166||GO:0008625||GO:0036462||GO:0097191||GO:1902041||GO:1902042||GO:0048538||GO:0001916||GO:0034138||GO:2001238||GO:0043029||GO:0048536||GO:0042104||GO:0048535||GO:0071550||GO:0097527||GO:0032729||GO:…	positive regulation of transcription by RNA polymerase II||signal transduction||regulation of apoptotic process||apoptotic process||immune system process||innate immune response||defense response to virus||positive regulation of apoptotic process||viral process||positive regulation of I-kappaB kinase/NF-kappaB signaling||cellular response to mechanical stimulus||positive regulation of interleukin…	GO:0005737||GO:0005886||GO:0005829||GO:0031264||GO:0097342||GO:0031265||GO:0005634||GO:0032991||GO:0043005||GO:0044297||GO:0045121||GO:0005622||GO:0005575||GO:0005623||GO:0044424||GO:0044464||GO:0016020||GO:0071944||GO:0044444||GO:0044425||GO:0044459||GO:0098796||GO:0098797||GO:0044445||GO:1902494||GO:0043231||GO:0043226||GO:0043227||GO:0043229||GO:0042995||GO:0097458||GO:0120025||GO:0098589||GO:…	cytoplasm||plasma membrane||cytosol||death-inducing signaling complex||ripoptosome||CD95 death-inducing signaling complex||nucleus||protein-containing complex||neuron projection||cell body||membrane raft||intracellular||cellular_component||cell||intracellular part||cell part||membrane||cell periphery||cytoplasmic part||membrane part||plasma membrane part||membrane protein complex||plasma membrane…	GO:0005515||GO:0042802||GO:0002020||GO:0005123||GO:0005164||GO:0032813||GO:0033612||GO:0035877||GO:0044877||GO:0089720||GO:0003674||GO:0005488||GO:0019899||GO:0005102||GO:0005126||GO:0019904	protein binding||identical protein binding||protease binding||death receptor binding||tumor necrosis factor receptor binding||tumor necrosis factor receptor superfamily binding||receptor serine/threonine kinase binding||death effector domain binding||protein-containing complex binding||caspase binding||molecular_function||binding||enzyme binding||signaling receptor binding||cytokine receptor bind…	hsa01524||hsa04210||hsa04215||hsa04217||hsa04620||hsa04621||hsa04622||hsa04657||hsa04668||hsa05010||hsa05142||hsa05152||hsa05161||hsa05163||hsa05165||hsa05167||hsa05168||hsa05169||hsa05170||hsa05200	Platinum drug resistance||Apoptosis||Apoptosis - multiple species||Necroptosis||Toll-like receptor signaling pathway||NOD-like receptor signaling pathway||RIG-I-like receptor signaling pathway||IL-17 signaling pathway||TNF signaling pathway||Alzheimer disease||Chagas disease (American trypanosomiasis)||Tuberculosis||Hepatitis B||Human cytomegalovirus infection||Human papillomavirus infection||Kap…
ENSG00000030110	BAK1	6	33572547	33580293	-	2212	protein_coding	BCL2 antagonist/killer 1 [Source:HGNC Symbol;Acc:HGNC:949]	-	939	687	704	782	656	716	537	503	778	720	606	738	604.432	764.38	-0.338574	0.00238478	0.026899	686.023	792.985	-0.209575	0.0806992	0.375389	GO:0042981||GO:0006915||GO:0043065||GO:0001776||GO:0001782||GO:0001783||GO:0001836||GO:0001974||GO:0002262||GO:0002352||GO:0006919||GO:0007420||GO:0007568||GO:0008053||GO:0008283||GO:0008285||GO:0008630||GO:0008635||GO:0009620||GO:0010046||GO:0010225||GO:0010332||GO:0010524||GO:0010629||GO:0014070||GO:0031018||GO:0031100||GO:0032471||GO:0033137||GO:0034644||GO:0035108||GO:0042493||GO:0042542||GO:…	regulation of apoptotic process||apoptotic process||positive regulation of apoptotic process||leukocyte homeostasis||B cell homeostasis||B cell apoptotic process||release of cytochrome c from mitochondria||blood vessel remodeling||myeloid cell homeostasis||B cell negative selection||activation of cysteine-type endopeptidase activity involved in apoptotic process||brain development||aging||mitocho…	GO:0016020||GO:0016021||GO:0005739||GO:0005741||GO:0031966||GO:0005622||GO:0005783||GO:0005829||GO:0031307||GO:0046930||GO:0097145||GO:0005575||GO:0031224||GO:0044425||GO:0005623||GO:0005737||GO:0043231||GO:0043226||GO:0043227||GO:0043229||GO:0044424||GO:0044444||GO:0044464||GO:0005740||GO:0019867||GO:0031090||GO:0031967||GO:0031968||GO:0031975||GO:0044422||GO:0044429||GO:0044446||GO:0098588||GO:…	membrane||integral component of membrane||mitochondrion||mitochondrial outer membrane||mitochondrial membrane||intracellular||endoplasmic reticulum||cytosol||integral component of mitochondrial outer membrane||pore complex||BAK complex||cellular_component||intrinsic component of membrane||membrane part||cell||cytoplasm||intracellular membrane-bounded organelle||organelle||membrane-bounded organel…	GO:0046872||GO:0042803||GO:0005515||GO:0042802||GO:0031072||GO:0046982||GO:0051087||GO:0051400||GO:0003674||GO:0044325||GO:0005488||GO:0043167||GO:0043169||GO:0046983||GO:0019904	metal ion binding||protein homodimerization activity||protein binding||identical protein binding||heat shock protein binding||protein heterodimerization activity||chaperone binding||BH domain binding||molecular_function||ion channel binding||binding||ion binding||cation binding||protein dimerization activity||protein domain specific binding	hsa01524||hsa04141||hsa04210||hsa04215||hsa05163||hsa05165||hsa05167||hsa05169||hsa05170||hsa05200||hsa05202||hsa05203||hsa05206||hsa05210||hsa05212||hsa05213||hsa05214||hsa05216||hsa05217||hsa05218||hsa05220||hsa05222||hsa05223||hsa05224||hsa05225||hsa05226	Platinum drug resistance||Protein processing in endoplasmic reticulum||Apoptosis||Apoptosis - multiple species||Human cytomegalovirus infection||Human papillomavirus infection||Kaposi sarcoma-associated herpesvirus infection||Epstein-Barr virus infection||Human immunodeficiency virus 1 infection||Pathways in cancer||Transcriptional misregulation in cancer||Viral carcinogenesis||MicroRNAs in cance…
ENSG00000197694	SPTAN1	9	128552558	128633662	+	16236	protein_coding	spectrin alpha, non-erythrocytic 1 [Source:HGNC Symbol;Acc:HGNC:11273]	-	8185	7636	7148	7943	8633	8604	7796	8371	9405	7761	7126	8026	8387.11	7603.78	0.141447	0.00243284	0.0272441	7778.27	7888.13	-0.0202182	0.789656	0.945388	GO:0051693||GO:0007010||GO:0043312||GO:0007411||GO:0006888||GO:0000165||GO:0030042||GO:0030036||GO:0030832||GO:0006996||GO:0007015||GO:0008064||GO:0008150||GO:0008154||GO:0030041||GO:0009987||GO:0010639||GO:0022607||GO:0016043||GO:0022411||GO:0030029||GO:0030833||GO:0030834||GO:0030835||GO:0030837||GO:0031333||GO:0032271||GO:0032272||GO:0032535||GO:0032956||GO:0032970||GO:0032984||GO:0033043||GO:…	actin filament capping||cytoskeleton organization||neutrophil degranulation||axon guidance||ER to Golgi vesicle-mediated transport||MAPK cascade||actin filament depolymerization||actin cytoskeleton organization||regulation of actin filament length||organelle organization||actin filament organization||regulation of actin polymerization or depolymerization||biological_process||actin polymerization …	GO:0005737||GO:0043231||GO:0015630||GO:0005856||GO:0005576||GO:0005829||GO:0070062||GO:0005938||GO:0016020||GO:0035580||GO:1904724||GO:1903561||GO:0008091||GO:0005622||GO:0005575||GO:0005623||GO:0044424||GO:0044464||GO:0043226||GO:0043227||GO:0043229||GO:0043228||GO:0043232||GO:0044444||GO:0005615||GO:0031982||GO:0043230||GO:0044421||GO:0071944||GO:0099568||GO:0030141||GO:0012505||GO:0031410||GO:…	cytoplasm||intracellular membrane-bounded organelle||microtubule cytoskeleton||cytoskeleton||extracellular region||cytosol||extracellular exosome||cell cortex||membrane||specific granule lumen||tertiary granule lumen||extracellular vesicle||spectrin||intracellular||cellular_component||cell||intracellular part||cell part||organelle||membrane-bounded organelle||intracellular organelle||non-membrane…	GO:0046872||GO:0005509||GO:0003779||GO:0005515||GO:0005516||GO:0045296||GO:0005200||GO:0005088||GO:0003674||GO:0005488||GO:0043167||GO:0043169||GO:0008092||GO:0050839||GO:0005198||GO:0005085||GO:0017016||GO:0019899||GO:0031267||GO:0051020||GO:0098772	metal ion binding||calcium ion binding||actin binding||protein binding||calmodulin binding||cadherin binding||structural constituent of cytoskeleton||Ras guanyl-nucleotide exchange factor activity||molecular_function||binding||ion binding||cation binding||cytoskeletal protein binding||cell adhesion molecule binding||structural molecule activity||guanyl-nucleotide exchange factor activity||Ras GTP…	hsa04210	Apoptosis
ENSG00000123416	TUBA1B	12	49127782	49131397	-	3574	protein_coding	tubulin alpha 1b [Source:HGNC Symbol;Acc:HGNC:18809]	-	22690	19102	18962	22111	19312	17372	18339	16386	19300	15903	14728	17213	17938.1	20358.7	-0.182651	0.00382121	0.0375299	16167.6	21120.3	-0.385534	4.76e-06	0.000326493	GO:0007017||GO:0000226||GO:0000278||GO:0030705||GO:0051301||GO:0071353||GO:0007010||GO:0008150||GO:0009987||GO:0006996||GO:0016043||GO:0071840||GO:0007049||GO:0006810||GO:0046907||GO:0051179||GO:0051234||GO:0051641||GO:0051649||GO:0010033||GO:0070887||GO:0034097||GO:0042221||GO:0050896||GO:0051716||GO:0070670||GO:0071310||GO:0071345	microtubule-based process||microtubule cytoskeleton organization||mitotic cell cycle||cytoskeleton-dependent intracellular transport||cell division||cellular response to interleukin-4||cytoskeleton organization||biological_process||cellular process||organelle organization||cellular component organization||cellular component organization or biogenesis||cell cycle||transport||intracellular transpor…	GO:0005737||GO:0015630||GO:0005856||GO:0005874||GO:0005881||GO:0043209||GO:0045121||GO:0005622||GO:0005575||GO:0005623||GO:0044424||GO:0044464||GO:0043226||GO:0043228||GO:0043229||GO:0043232||GO:0044422||GO:0044430||GO:0044446||GO:0099080||GO:0099081||GO:0099512||GO:0099513||GO:0044444||GO:0016020||GO:0044425||GO:0098589||GO:0098805||GO:0098857	cytoplasm||microtubule cytoskeleton||cytoskeleton||microtubule||cytoplasmic microtubule||myelin sheath||membrane raft||intracellular||cellular_component||cell||intracellular part||cell part||organelle||non-membrane-bounded organelle||intracellular organelle||intracellular non-membrane-bounded organelle||organelle part||cytoskeletal part||intracellular organelle part||supramolecular complex||supra…	GO:0000166||GO:0003924||GO:0005525||GO:0005515||GO:0005200||GO:0031625||GO:0003725||GO:0005198||GO:0003674||GO:0005488||GO:0036094||GO:0097159||GO:1901265||GO:1901363||GO:0003824||GO:0017111||GO:0016462||GO:0016787||GO:0016817||GO:0016818||GO:0001882||GO:0001883||GO:0017076||GO:0019001||GO:0032549||GO:0032550||GO:0032553||GO:0032555||GO:0032561||GO:0035639||GO:0043167||GO:0043168||GO:0097367||GO:…	nucleotide binding||GTPase activity||GTP binding||protein binding||structural constituent of cytoskeleton||ubiquitin protein ligase binding||double-stranded RNA binding||structural molecule activity||molecular_function||binding||small molecule binding||organic cyclic compound binding||nucleoside phosphate binding||heterocyclic compound binding||catalytic activity||nucleoside-triphosphatase activi…	hsa04145||hsa04210||hsa04530||hsa04540||hsa05130	Phagosome||Apoptosis||Tight junction||Gap junction||Pathogenic Escherichia coli infection
ENSG00000175197	DDIT3	12	57516588	57521737	-	1307	protein_coding	DNA damage inducible transcript 3 [Source:HGNC Symbol;Acc:HGNC:2726]	TF_bZIP	233	180	163	186	172	154	113	125	158	140	104	160	141.007	187.154	-0.407154	0.00723346	0.0585279	135.65	194.161	-0.518608	0.00244278	0.0447013	GO:0043433||GO:0045944||GO:0090090||GO:0051898||GO:0006355||GO:0007049||GO:0006915||GO:0016055||GO:0045893||GO:0006986||GO:0007050||GO:0045892||GO:0043161||GO:0034976||GO:0070059||GO:0036500||GO:1990440||GO:1902237||GO:0006974||GO:0000122||GO:0032757||GO:0036499||GO:1903026||GO:0043525||GO:0032792||GO:0042789||GO:0043620||GO:0044324||GO:0045454||GO:0051091||GO:0051259||GO:2000016||GO:0001955||GO:…	negative regulation of DNA binding transcription factor activity||positive regulation of transcription by RNA polymerase II||negative regulation of canonical Wnt signaling pathway||negative regulation of protein kinase B signaling||regulation of transcription, DNA-templated||cell cycle||apoptotic process||Wnt signaling pathway||positive regulation of transcription, DNA-templated||response to unfo…	GO:0005634||GO:0005737||GO:0005654||GO:0005829||GO:0036488||GO:1990622||GO:1990617||GO:0032993||GO:0035976||GO:0005770||GO:0005622||GO:0005575||GO:0005623||GO:0043231||GO:0043226||GO:0043227||GO:0043229||GO:0044424||GO:0044464||GO:0031974||GO:0031981||GO:0043233||GO:0044422||GO:0044428||GO:0044446||GO:0070013||GO:0044444||GO:0005667||GO:0032991||GO:0044798||GO:0090575||GO:0005768||GO:0012505||GO:…	nucleus||cytoplasm||nucleoplasm||cytosol||CHOP-C/EBP complex||CHOP-ATF3 complex||CHOP-ATF4 complex||protein-DNA complex||transcription factor AP-1 complex||late endosome||intracellular||cellular_component||cell||intracellular membrane-bounded organelle||organelle||membrane-bounded organelle||intracellular organelle||intracellular part||cell part||membrane-enclosed lumen||nuclear lumen||organelle …	GO:0003677||GO:0003700||GO:0005515||GO:0000978||GO:0000981||GO:0001077||GO:0003714||GO:0046982||GO:0042803||GO:0008140||GO:0000976||GO:0008134||GO:0044212||GO:0043522||GO:0003674||GO:0003676||GO:0005488||GO:0097159||GO:1901363||GO:0140110||GO:0000977||GO:0000987||GO:0001012||GO:0001067||GO:0003690||GO:0043565||GO:1990837||GO:0000982||GO:0001228||GO:0000988||GO:0000989||GO:0003712||GO:0046983||GO:…	DNA binding||DNA binding transcription factor activity||protein binding||RNA polymerase II proximal promoter sequence-specific DNA binding||RNA polymerase II transcription factor activity, sequence-specific DNA binding||transcriptional activator activity, RNA polymerase II proximal promoter sequence-specific DNA binding||transcription corepressor activity||protein heterodimerization activity||pro…	hsa04010||hsa04141||hsa04210||hsa04932||hsa05202	MAPK signaling pathway||Protein processing in endoplasmic reticulum||Apoptosis||Non-alcoholic fatty liver disease (NAFLD)||Transcriptional misregulation in cancer
ENSG00000096433	ITPR3	6	33620365	33696574	+	9870	protein_coding	inositol 1,4,5-trisphosphate receptor type 3 [Source:HGNC Symbol;Acc:HGNC:6182]	-	3502	3465	3142	3328	3067	2875	2664	3141	4047	3444	3435	3542	2948.97	3308.38	-0.165794	0.0077014	0.0610723	3485.25	3432.05	0.0222571	0.731946	0.928481	GO:0007204||GO:0055085||GO:0006811||GO:0006816||GO:0070588||GO:0048016||GO:0030168||GO:0050796||GO:1903779||GO:0051260||GO:0007186||GO:0051592||GO:0051209||GO:0051291||GO:0060402||GO:0007613||GO:0050913||GO:0050916||GO:0050917||GO:0060291||GO:0006873||GO:0006874||GO:0006875||GO:0008150||GO:0009987||GO:0019725||GO:0030003||GO:0072503||GO:0042592||GO:0050801||GO:0048878||GO:0051480||GO:0055065||GO:…	positive regulation of cytosolic calcium ion concentration||transmembrane transport||ion transport||calcium ion transport||calcium ion transmembrane transport||inositol phosphate-mediated signaling||platelet activation||regulation of insulin secretion||regulation of cardiac conduction||protein homooligomerization||G-protein coupled receptor signaling pathway||response to calcium ion||release of s…	GO:0005737||GO:0045177||GO:0016020||GO:0016021||GO:0005783||GO:0005789||GO:0005886||GO:0031095||GO:0043235||GO:0005887||GO:0043025||GO:0005903||GO:0030659||GO:0016529||GO:0030667||GO:0043209||GO:0005640||GO:0005634||GO:0005654||GO:0005730||GO:0005622||GO:0005575||GO:0005623||GO:0044424||GO:0044464||GO:0031224||GO:0044425||GO:0043231||GO:0012505||GO:0043226||GO:0043227||GO:0043229||GO:0044444||GO:…	cytoplasm||apical part of cell||membrane||integral component of membrane||endoplasmic reticulum||endoplasmic reticulum membrane||plasma membrane||platelet dense tubular network membrane||receptor complex||integral component of plasma membrane||neuronal cell body||brush border||cytoplasmic vesicle membrane||sarcoplasmic reticulum||secretory granule membrane||myelin sheath||nuclear outer membrane||…	GO:0005216||GO:0005515||GO:0005262||GO:0070679||GO:0005509||GO:0035091||GO:0005220||GO:0015278||GO:0000822||GO:0043533||GO:0003674||GO:0005215||GO:0022857||GO:0015075||GO:0015267||GO:0015318||GO:0022803||GO:0022838||GO:0005488||GO:0046873||GO:0005261||GO:0008324||GO:0015085||GO:0022890||GO:0036094||GO:0043167||GO:0043168||GO:0043178||GO:0046872||GO:0043169||GO:0005543||GO:0008289||GO:0004871||GO:…	ion channel activity||protein binding||calcium channel activity||inositol 1,4,5 trisphosphate binding||calcium ion binding||phosphatidylinositol binding||inositol 1,4,5-trisphosphate-sensitive calcium-release channel activity||calcium-release channel activity||inositol hexakisphosphate binding||inositol 1,3,4,5 tetrakisphosphate binding||molecular_function||transporter activity||transmembrane tra…	hsa04020||hsa04022||hsa04070||hsa04114||hsa04210||hsa04218||hsa04270||hsa04371||hsa04540||hsa04611||hsa04621||hsa04625||hsa04713||hsa04720||hsa04723||hsa04724||hsa04725||hsa04726||hsa04728||hsa04730||hsa04742||hsa04750||hsa04911||hsa04912||hsa04915||hsa04918||hsa04921||hsa04922||hsa04924||hsa04925||hsa04927||hsa04928||hsa04934||hsa04970||hsa04971||hsa04972||hsa05010||hsa05163||hsa05167||hsa05170|…	Calcium signaling pathway||cGMP-PKG signaling pathway||Phosphatidylinositol signaling system||Oocyte meiosis||Apoptosis||Cellular senescence||Vascular smooth muscle contraction||Apelin signaling pathway||Gap junction||Platelet activation||NOD-like receptor signaling pathway||C-type lectin receptor signaling pathway||Circadian entrainment||Long-term potentiation||Retrograde endocannabinoid signali…
ENSG00000102882	MAPK3	16	30114105	30123506	-	3669	protein_coding	mitogen-activated protein kinase 3 [Source:HGNC Symbol;Acc:HGNC:6877]	-	647	705	715	769	867	811	698	896	1025	872	604	986	820.743	698.53	0.233194	0.00788645	0.0620205	840.554	724.621	0.214142	0.165597	0.535346	GO:0070374||GO:0045944||GO:0001934||GO:0030509||GO:0006468||GO:0016310||GO:0007049||GO:0006915||GO:0038095||GO:0038096||GO:0035556||GO:0016032||GO:0071260||GO:0030168||GO:0007411||GO:0000165||GO:0032212||GO:0051973||GO:1904355||GO:0006975||GO:0014066||GO:0034614||GO:0071276||GO:0006361||GO:0010468||GO:0071310||GO:0008543||GO:0051493||GO:0000187||GO:0070498||GO:2000641||GO:1900034||GO:0033129||GO:…	positive regulation of ERK1 and ERK2 cascade||positive regulation of transcription by RNA polymerase II||positive regulation of protein phosphorylation||BMP signaling pathway||protein phosphorylation||phosphorylation||cell cycle||apoptotic process||Fc-epsilon receptor signaling pathway||Fc-gamma receptor signaling pathway involved in phagocytosis||intracellular signal transduction||viral process|…	GO:0005634||GO:0005737||GO:0016020||GO:0005794||GO:0005829||GO:0005739||GO:0005886||GO:0005856||GO:0005901||GO:0005925||GO:0005654||GO:0005769||GO:0005770||GO:0005635||GO:0031143||GO:0032991||GO:0005622||GO:0005575||GO:0005623||GO:0043231||GO:0043226||GO:0043227||GO:0043229||GO:0044424||GO:0044464||GO:0012505||GO:0044444||GO:0071944||GO:0043228||GO:0043232||GO:0044425||GO:0044459||GO:0044853||GO:…	nucleus||cytoplasm||membrane||Golgi apparatus||cytosol||mitochondrion||plasma membrane||cytoskeleton||caveola||focal adhesion||nucleoplasm||early endosome||late endosome||nuclear envelope||pseudopodium||protein-containing complex||intracellular||cellular_component||cell||intracellular membrane-bounded organelle||organelle||membrane-bounded organelle||intracellular organelle||intracellular part||c…	GO:0000166||GO:0004672||GO:0004674||GO:0005524||GO:0016740||GO:0004707||GO:0016301||GO:0005515||GO:0042802||GO:0019902||GO:0001784||GO:0004708||GO:0097110||GO:0003674||GO:0005488||GO:0036094||GO:0097159||GO:1901265||GO:1901363||GO:0003824||GO:0016772||GO:0016773||GO:0140096||GO:0008144||GO:0017076||GO:0030554||GO:0032553||GO:0032555||GO:0032559||GO:0035639||GO:0043167||GO:0043168||GO:0097367||GO:…	nucleotide binding||protein kinase activity||protein serine/threonine kinase activity||ATP binding||transferase activity||MAP kinase activity||kinase activity||protein binding||identical protein binding||phosphatase binding||phosphotyrosine residue binding||MAP kinase kinase activity||scaffold protein binding||molecular_function||binding||small molecule binding||organic cyclic compound binding||n…	hsa01521||hsa01522||hsa01524||hsa04010||hsa04012||hsa04014||hsa04015||hsa04022||hsa04024||hsa04062||hsa04066||hsa04068||hsa04071||hsa04072||hsa04114||hsa04140||hsa04150||hsa04151||hsa04210||hsa04218||hsa04261||hsa04270||hsa04350||hsa04360||hsa04370||hsa04371||hsa04380||hsa04510||hsa04520||hsa04540||hsa04550||hsa04611||hsa04620||hsa04621||hsa04625||hsa04650||hsa04657||hsa04658||hsa04659||hsa04660|…	EGFR tyrosine kinase inhibitor resistance||Endocrine resistance||Platinum drug resistance||MAPK signaling pathway||ErbB signaling pathway||Ras signaling pathway||Rap1 signaling pathway||cGMP-PKG signaling pathway||cAMP signaling pathway||Chemokine signaling pathway||HIF-1 signaling pathway||FoxO signaling pathway||Sphingolipid signaling pathway||Phospholipase D signaling pathway||Oocyte meiosis||…
ENSG00000141682	PMAIP1	18	59899948	59904306	+	2235	protein_coding	phorbol-12-myristate-13-acetate-induced protein 1 [Source:HGNC Symbol;Acc:HGNC:9108]	-	606	579	546	556	481	440	517	450	690	490	664	526	475.102	563.25	-0.246016	0.00804454	0.0628166	568.726	584.301	-0.0378971	0.722352	0.924961	GO:0006915||GO:0006974||GO:0006919||GO:0001836||GO:0043065||GO:0090200||GO:0042981||GO:2001244||GO:0043280||GO:0097193||GO:0032461||GO:0071456||GO:1900740||GO:0051607||GO:0042149||GO:0072332||GO:0072593||GO:0043517||GO:0001844||GO:1902237||GO:0043029||GO:0010917||GO:0046902||GO:1902043||GO:0010498||GO:0010907||GO:0043331||GO:0008219||GO:0012501||GO:0008150||GO:0009987||GO:0006950||GO:0033554||GO:…	apoptotic process||cellular response to DNA damage stimulus||activation of cysteine-type endopeptidase activity involved in apoptotic process||release of cytochrome c from mitochondria||positive regulation of apoptotic process||positive regulation of release of cytochrome c from mitochondria||regulation of apoptotic process||positive regulation of intrinsic apoptotic signaling pathway||positive r…	GO:0005634||GO:0005829||GO:0005739||GO:0005741||GO:0005622||GO:0005575||GO:0005623||GO:0043231||GO:0043226||GO:0043227||GO:0043229||GO:0044424||GO:0044464||GO:0005737||GO:0044444||GO:0016020||GO:0005740||GO:0019867||GO:0031090||GO:0031966||GO:0031967||GO:0031968||GO:0031975||GO:0044422||GO:0044429||GO:0044446||GO:0098588||GO:0098805	nucleus||cytosol||mitochondrion||mitochondrial outer membrane||intracellular||cellular_component||cell||intracellular membrane-bounded organelle||organelle||membrane-bounded organelle||intracellular organelle||intracellular part||cell part||cytoplasm||cytoplasmic part||membrane||mitochondrial envelope||outer membrane||organelle membrane||mitochondrial membrane||organelle envelope||organelle outer…	GO:0005515||GO:0003674||GO:0005488	protein binding||molecular_function||binding	hsa01524||hsa04115||hsa04210||hsa04215||hsa05200||hsa05203||hsa05210	Platinum drug resistance||p53 signaling pathway||Apoptosis||Apoptosis - multiple species||Pathways in cancer||Viral carcinogenesis||Colorectal cancer
ENSG00000003402	CFLAR	2	201116104	201176687	+	22529	protein_coding	CASP8 and FADD like apoptosis regulator [Source:HGNC Symbol;Acc:HGNC:1876]	-	570	550	541	593	715	640	629	577	746	648	679	633	642.646	554.656	0.212745	0.00818026	0.0635396	651.917	575.388	0.180185	0.0161316	0.151733	GO:0042981||GO:0043085||GO:0006508||GO:0006915||GO:0010952||GO:0016032||GO:0043123||GO:1902041||GO:1902042||GO:0043066||GO:0051092||GO:0001666||GO:0007519||GO:0009617||GO:0010667||GO:0010976||GO:0014732||GO:0014842||GO:0014866||GO:0032869||GO:0033574||GO:0043154||GO:0043403||GO:0060544||GO:0060546||GO:0070374||GO:0071364||GO:0071392||GO:0071456||GO:0071549||GO:0071732||GO:0072126||GO:1901740||GO:…	regulation of apoptotic process||positive regulation of catalytic activity||proteolysis||apoptotic process||positive regulation of peptidase activity||viral process||positive regulation of I-kappaB kinase/NF-kappaB signaling||regulation of extrinsic apoptotic signaling pathway via death domain receptors||negative regulation of extrinsic apoptotic signaling pathway via death domain receptors||nega…	GO:0005737||GO:0005829||GO:0031264||GO:0031265||GO:0045121||GO:0097342||GO:0005622||GO:0005575||GO:0005623||GO:0044424||GO:0044464||GO:0044444||GO:0005886||GO:0016020||GO:0032991||GO:0044425||GO:0044459||GO:0071944||GO:0098796||GO:0098797||GO:0098589||GO:0098805||GO:0098857||GO:0044445||GO:1902494	cytoplasm||cytosol||death-inducing signaling complex||CD95 death-inducing signaling complex||membrane raft||ripoptosome||intracellular||cellular_component||cell||intracellular part||cell part||cytoplasmic part||plasma membrane||membrane||protein-containing complex||membrane part||plasma membrane part||cell periphery||membrane protein complex||plasma membrane protein complex||membrane region||whol…	GO:0005515||GO:0008234||GO:0004197||GO:0002020||GO:0005123||GO:0008047||GO:0016504||GO:0044877||GO:0046982||GO:0097153||GO:0003674||GO:0005488||GO:0003824||GO:0008233||GO:0070011||GO:0016787||GO:0140096||GO:0004175||GO:0019899||GO:0005102||GO:0005126||GO:0032813||GO:0030234||GO:0098772||GO:0061134||GO:0046983	protein binding||cysteine-type peptidase activity||cysteine-type endopeptidase activity||protease binding||death receptor binding||enzyme activator activity||peptidase activator activity||protein-containing complex binding||protein heterodimerization activity||cysteine-type endopeptidase activity involved in apoptotic process||molecular_function||binding||catalytic activity||peptidase activity||p…	hsa04064||hsa04140||hsa04210||hsa04217||hsa04668||hsa05142	NF-kappa B signaling pathway||Autophagy - animal||Apoptosis||Necroptosis||TNF signaling pathway||Chagas disease (American trypanosomiasis)
ENSG00000170345	FOS	14	75278774	75282230	+	3238	protein_coding	Fos proto-oncogene, AP-1 transcription factor subunit [Source:HGNC Symbol;Acc:HGNC:3796]	TF_bZIP	77	50	48	55	92	66	76	94	117	73	80	77	82.3326	56.4253	0.543688	0.0110259	0.0783034	82.8976	58.539	0.503687	0.0174482	0.159221	GO:0007179||GO:0034614||GO:0045893||GO:0006355||GO:0006357||GO:0038095||GO:0006954||GO:0006366||GO:0019221||GO:1902895||GO:0045944||GO:0071276||GO:0060395||GO:1901216||GO:0001661||GO:0006306||GO:0007399||GO:0007565||GO:0007568||GO:0009409||GO:0009416||GO:0009612||GO:0009629||GO:0009636||GO:0014070||GO:0030431||GO:0031668||GO:0032496||GO:0032570||GO:0032870||GO:0034097||GO:0035902||GO:0035914||GO:…	transforming growth factor beta receptor signaling pathway||cellular response to reactive oxygen species||positive regulation of transcription, DNA-templated||regulation of transcription, DNA-templated||regulation of transcription by RNA polymerase II||Fc-epsilon receptor signaling pathway||inflammatory response||transcription by RNA polymerase II||cytokine-mediated signaling pathway||positive re…	GO:0005634||GO:0005737||GO:0005654||GO:0005783||GO:0005829||GO:0005667||GO:0032993||GO:0016020||GO:0035976||GO:0043005||GO:0005622||GO:0005575||GO:0005623||GO:0043231||GO:0043226||GO:0043227||GO:0043229||GO:0044424||GO:0044464||GO:0031974||GO:0031981||GO:0043233||GO:0044422||GO:0044428||GO:0044446||GO:0070013||GO:0012505||GO:0044444||GO:0032991||GO:0044798||GO:0090575||GO:0042995||GO:0097458||GO:…	nucleus||cytoplasm||nucleoplasm||endoplasmic reticulum||cytosol||transcription factor complex||protein-DNA complex||membrane||transcription factor AP-1 complex||neuron projection||intracellular||cellular_component||cell||intracellular membrane-bounded organelle||organelle||membrane-bounded organelle||intracellular organelle||intracellular part||cell part||membrane-enclosed lumen||nuclear lumen||o…	GO:0044212||GO:0003677||GO:0003700||GO:0005515||GO:0000978||GO:0000981||GO:0070412||GO:0046982||GO:0008134||GO:0000979||GO:0001077||GO:0001102||GO:0003682||GO:0003690||GO:0043565||GO:0001067||GO:0003674||GO:0003676||GO:0005488||GO:0097159||GO:1901363||GO:0140110||GO:0000976||GO:0000977||GO:0000987||GO:0001012||GO:1990837||GO:0046332||GO:0046983||GO:0001046||GO:0001047||GO:0000982||GO:0001228||GO:…	transcription regulatory region DNA binding||DNA binding||DNA binding transcription factor activity||protein binding||RNA polymerase II proximal promoter sequence-specific DNA binding||RNA polymerase II transcription factor activity, sequence-specific DNA binding||R-SMAD binding||protein heterodimerization activity||transcription factor binding||RNA polymerase II core promoter sequence-specific D…	hsa01522||hsa04010||hsa04024||hsa04210||hsa04380||hsa04620||hsa04657||hsa04658||hsa04659||hsa04660||hsa04662||hsa04668||hsa04713||hsa04725||hsa04728||hsa04915||hsa04917||hsa04921||hsa04926||hsa04928||hsa05031||hsa05132||hsa05133||hsa05140||hsa05142||hsa05161||hsa05166||hsa05167||hsa05168||hsa05170||hsa05200||hsa05210||hsa05224||hsa05231||hsa05323||hsa05418	Endocrine resistance||MAPK signaling pathway||cAMP signaling pathway||Apoptosis||Osteoclast differentiation||Toll-like receptor signaling pathway||IL-17 signaling pathway||Th1 and Th2 cell differentiation||Th17 cell differentiation||T cell receptor signaling pathway||B cell receptor signaling pathway||TNF signaling pathway||Circadian entrainment||Cholinergic synapse||Dopaminergic synapse||Estroge…
ENSG00000160049	DFFA	1	10456522	10472526	-	6622	protein_coding	DNA fragmentation factor subunit alpha [Source:HGNC Symbol;Acc:HGNC:2772]	-	2182	1997	1909	2048	1871	1874	1767	1667	2316	1896	1715	1803	1803.05	2001.96	-0.151001	0.0132834	0.0891318	1858.36	2076.81	-0.160138	0.0557246	0.309445	GO:0006915||GO:0006309||GO:0032076||GO:0043065||GO:0061077||GO:0070242||GO:1900118||GO:1902511||GO:0007165||GO:0008219||GO:0012501||GO:0008150||GO:0009987||GO:0000737||GO:0008152||GO:0006139||GO:0006259||GO:0006308||GO:0006725||GO:0006807||GO:0006921||GO:0009056||GO:0009057||GO:0016043||GO:0019439||GO:0022411||GO:0030262||GO:0034641||GO:0034655||GO:0043170||GO:0044237||GO:0044238||GO:0044248||GO:…	apoptotic process||apoptotic DNA fragmentation||negative regulation of deoxyribonuclease activity||positive regulation of apoptotic process||chaperone-mediated protein folding||thymocyte apoptotic process||negative regulation of execution phase of apoptosis||negative regulation of apoptotic DNA fragmentation||signal transduction||cell death||programmed cell death||biological_process||cellular pro…	GO:0005737||GO:0005829||GO:0005622||GO:0005886||GO:0000790||GO:0005654||GO:0005634||GO:0005811||GO:0005575||GO:0005623||GO:0044424||GO:0044464||GO:0044444||GO:0016020||GO:0071944||GO:0000228||GO:0000785||GO:0005694||GO:0043231||GO:0031974||GO:0031981||GO:0043226||GO:0043227||GO:0043228||GO:0043229||GO:0043232||GO:0043233||GO:0044422||GO:0044427||GO:0044428||GO:0044446||GO:0044454||GO:0070013	cytoplasm||cytosol||intracellular||plasma membrane||nuclear chromatin||nucleoplasm||nucleus||lipid droplet||cellular_component||cell||intracellular part||cell part||cytoplasmic part||membrane||cell periphery||nuclear chromosome||chromatin||chromosome||intracellular membrane-bounded organelle||membrane-enclosed lumen||nuclear lumen||organelle||membrane-bounded organelle||non-membrane-bounded organ…	GO:0005515||GO:0060703||GO:0019904||GO:0044183||GO:0003674||GO:0005488||GO:0004857||GO:0030234||GO:0098772	protein binding||deoxyribonuclease inhibitor activity||protein domain specific binding||protein binding involved in protein folding||molecular_function||binding||enzyme inhibitor activity||enzyme regulator activity||molecular function regulator	hsa04210	Apoptosis
ENSG00000149311	ATM	11	108222484	108369102	+	23972	protein_coding	ATM serine/threonine kinase [Source:HGNC Symbol;Acc:HGNC:795]	-	1449	1613	1300	1579	1636	1651	1742	1582	1913	1492	2134	1330	1663.12	1461.28	0.186328	0.016195	0.101355	1649.76	1515.94	0.122171	0.366601	0.749612	GO:0000077||GO:0006281||GO:0000723||GO:0010212||GO:0016572||GO:0090399||GO:0010628||GO:0030335||GO:0016310||GO:0006974||GO:0007049||GO:0036092||GO:0006977||GO:1904262||GO:0043065||GO:0007165||GO:0042981||GO:1901796||GO:0006260||GO:0006468||GO:0046777||GO:0032212||GO:0006975||GO:0071044||GO:0018105||GO:0007131||GO:0007094||GO:0000729||GO:0006303||GO:1904354||GO:1900034||GO:0030889||GO:0032210||GO:…	DNA damage checkpoint||DNA repair||telomere maintenance||response to ionizing radiation||histone phosphorylation||replicative senescence||positive regulation of gene expression||positive regulation of cell migration||phosphorylation||cellular response to DNA damage stimulus||cell cycle||phosphatidylinositol-3-phosphate biosynthetic process||DNA damage response, signal transduction by p53 class me…	GO:0005634||GO:0031410||GO:0005730||GO:0005654||GO:0000784||GO:0000781||GO:1990391||GO:0005737||GO:0005622||GO:0005575||GO:0005623||GO:0043231||GO:0043226||GO:0043227||GO:0043229||GO:0044424||GO:0044464||GO:0031982||GO:0044444||GO:0097708||GO:0031974||GO:0031981||GO:0043228||GO:0043232||GO:0043233||GO:0044422||GO:0044428||GO:0044446||GO:0070013||GO:0000228||GO:0005694||GO:0044427||GO:0044454||GO:…	nucleus||cytoplasmic vesicle||nucleolus||nucleoplasm||nuclear chromosome, telomeric region||chromosome, telomeric region||DNA repair complex||cytoplasm||intracellular||cellular_component||cell||intracellular membrane-bounded organelle||organelle||membrane-bounded organelle||intracellular organelle||intracellular part||cell part||vesicle||cytoplasmic part||intracellular vesicle||membrane-enclosed …	GO:0004674||GO:0000166||GO:0005524||GO:0016740||GO:0016301||GO:0003677||GO:0005515||GO:0016303||GO:0047485||GO:0044877||GO:0004677||GO:0046983||GO:0003674||GO:0003824||GO:0004672||GO:0016772||GO:0016773||GO:0140096||GO:0005488||GO:0036094||GO:0097159||GO:1901265||GO:1901363||GO:0008144||GO:0017076||GO:0030554||GO:0032553||GO:0032555||GO:0032559||GO:0035639||GO:0043167||GO:0043168||GO:0097367||GO:…	protein serine/threonine kinase activity||nucleotide binding||ATP binding||transferase activity||kinase activity||DNA binding||protein binding||1-phosphatidylinositol-3-kinase activity||protein N-terminus binding||protein-containing complex binding||DNA-dependent protein kinase activity||protein dimerization activity||molecular_function||catalytic activity||protein kinase activity||transferase ac…	hsa01524||hsa03440||hsa04064||hsa04068||hsa04110||hsa04115||hsa04210||hsa04218||hsa05165||hsa05166||hsa05170||hsa05202||hsa05206	Platinum drug resistance||Homologous recombination||NF-kappa B signaling pathway||FoxO signaling pathway||Cell cycle||p53 signaling pathway||Apoptosis||Cellular senescence||Human papillomavirus infection||Human T-cell leukemia virus 1 infection||Human immunodeficiency virus 1 infection||Transcriptional misregulation in cancer||MicroRNAs in cancer
ENSG00000135047	CTSL	9	87725519	87731393	+	2366	protein_coding	cathepsin L [Source:HGNC Symbol;Acc:HGNC:2537]	-	1681	1418	1464	1636	1451	1484	1235	1187	1853	1481	964	1602	1343.43	1523.86	-0.181701	0.0165135	0.102554	1418.81	1580.85	-0.155998	0.330291	0.720342	GO:0006508||GO:0002250||GO:0019886||GO:0022617||GO:0030574||GO:0045616||GO:0051603||GO:0019882||GO:0071888||GO:0097067||GO:0008152||GO:0006807||GO:0008150||GO:0019538||GO:0043170||GO:0044238||GO:0071704||GO:1901564||GO:0002376||GO:0006955||GO:0050896||GO:0002478||GO:0002495||GO:0002504||GO:0019884||GO:0048002||GO:0009987||GO:0016043||GO:0022411||GO:0030198||GO:0043062||GO:0071840||GO:0009056||GO:…	proteolysis||adaptive immune response||antigen processing and presentation of exogenous peptide antigen via MHC class II||extracellular matrix disassembly||collagen catabolic process||regulation of keratinocyte differentiation||proteolysis involved in cellular protein catabolic process||antigen processing and presentation||macrophage apoptotic process||cellular response to thyroid hormone stimulu…	GO:0005615||GO:0005634||GO:0005576||GO:0005764||GO:0070062||GO:0043202||GO:0036021||GO:0005575||GO:0044421||GO:0005622||GO:0005623||GO:0043231||GO:0043226||GO:0043227||GO:0043229||GO:0044424||GO:0044464||GO:0000323||GO:0005773||GO:0005737||GO:0044444||GO:0031982||GO:0043230||GO:1903561||GO:0005775||GO:0031974||GO:0043233||GO:0044422||GO:0044437||GO:0044446||GO:0070013||GO:0005768||GO:0012505||GO:…	extracellular space||nucleus||extracellular region||lysosome||extracellular exosome||lysosomal lumen||endolysosome lumen||cellular_component||extracellular region part||intracellular||cell||intracellular membrane-bounded organelle||organelle||membrane-bounded organelle||intracellular organelle||intracellular part||cell part||lytic vacuole||vacuole||cytoplasm||cytoplasmic part||vesicle||extracellu…	GO:0016787||GO:0005515||GO:0008233||GO:0008234||GO:0004252||GO:0004197||GO:0042393||GO:0001968||GO:0005518||GO:0043394||GO:0097655||GO:0003674||GO:0003824||GO:0005488||GO:0140096||GO:0070011||GO:0004175||GO:0008236||GO:0017171||GO:0044877||GO:0097367	hydrolase activity||protein binding||peptidase activity||cysteine-type peptidase activity||serine-type endopeptidase activity||cysteine-type endopeptidase activity||histone binding||fibronectin binding||collagen binding||proteoglycan binding||serpin family protein binding||molecular_function||catalytic activity||binding||catalytic activity, acting on a protein||peptidase activity, acting on L-ami…	hsa04140||hsa04142||hsa04145||hsa04210||hsa04612||hsa05205||hsa05323||hsa05418	Autophagy - animal||Lysosome||Phagosome||Apoptosis||Antigen processing and presentation||Proteoglycans in cancer||Rheumatoid arthritis||Fluid shear stress and atherosclerosis
ENSG00000167553	TUBA1C	12	49188736	49274603	+	4631	protein_coding	tubulin alpha 1c [Source:HGNC Symbol;Acc:HGNC:20768]	-	13517	14181	12692	14397	12645	9701	12855	11448	12501	10393	11932	11001	11734.2	13482.4	-0.200377	0.017505	0.106958	11037.9	13986.4	-0.341545	2.07e-08	2.98e-06	GO:0007010||GO:0007017||GO:0000226||GO:0000278||GO:0030705||GO:0051301||GO:0006996||GO:0008150||GO:0009987||GO:0016043||GO:0071840||GO:0007049||GO:0006810||GO:0046907||GO:0051179||GO:0051234||GO:0051641||GO:0051649	cytoskeleton organization||microtubule-based process||microtubule cytoskeleton organization||mitotic cell cycle||cytoskeleton-dependent intracellular transport||cell division||organelle organization||biological_process||cellular process||cellular component organization||cellular component organization or biogenesis||cell cycle||transport||intracellular transport||localization||establishment of lo…	GO:0005737||GO:0015630||GO:0005856||GO:0005874||GO:0005881||GO:0005634||GO:0031982||GO:0005622||GO:0005575||GO:0005623||GO:0044424||GO:0044464||GO:0043226||GO:0043228||GO:0043229||GO:0043232||GO:0044422||GO:0044430||GO:0044446||GO:0099080||GO:0099081||GO:0099512||GO:0099513||GO:0044444||GO:0043231||GO:0043227	cytoplasm||microtubule cytoskeleton||cytoskeleton||microtubule||cytoplasmic microtubule||nucleus||vesicle||intracellular||cellular_component||cell||intracellular part||cell part||organelle||non-membrane-bounded organelle||intracellular organelle||intracellular non-membrane-bounded organelle||organelle part||cytoskeletal part||intracellular organelle part||supramolecular complex||supramolecular po…	GO:0000166||GO:0003924||GO:0005525||GO:0005200||GO:0005515||GO:0005198||GO:0003674||GO:0005488||GO:0036094||GO:0097159||GO:1901265||GO:1901363||GO:0003824||GO:0017111||GO:0016462||GO:0016787||GO:0016817||GO:0016818||GO:0001882||GO:0001883||GO:0017076||GO:0019001||GO:0032549||GO:0032550||GO:0032553||GO:0032555||GO:0032561||GO:0035639||GO:0043167||GO:0043168||GO:0097367	nucleotide binding||GTPase activity||GTP binding||structural constituent of cytoskeleton||protein binding||structural molecule activity||molecular_function||binding||small molecule binding||organic cyclic compound binding||nucleoside phosphate binding||heterocyclic compound binding||catalytic activity||nucleoside-triphosphatase activity||pyrophosphatase activity||hydrolase activity||hydrolase act…	hsa04145||hsa04210||hsa04530||hsa04540||hsa05130	Phagosome||Apoptosis||Tight junction||Gap junction||Pathogenic Escherichia coli infection
ENSG00000089685	BIRC5	17	78214186	78225636	+	3815	protein_coding	baculoviral IAP repeat containing 5 [Source:HGNC Symbol;Acc:HGNC:593]	-	2852	2390	2531	2576	2312	2427	2100	2291	2950	2570	2227	2475	2292.4	2546.94	-0.151848	0.019334	0.114724	2461.89	2642.14	-0.101919	0.260214	0.651316	GO:0000226||GO:0007346||GO:0043066||GO:0043524||GO:0061178||GO:0061469||GO:0051301||GO:0010951||GO:0007049||GO:0006915||GO:0010466||GO:0007059||GO:0007605||GO:0008284||GO:0042981||GO:0045892||GO:0006468||GO:0019221||GO:0031503||GO:0007017||GO:0007010||GO:0006996||GO:0008150||GO:0009987||GO:0016043||GO:0071840||GO:0000278||GO:0051726||GO:0050789||GO:0050794||GO:0065007||GO:0008219||GO:0012501||GO:…	microtubule cytoskeleton organization||regulation of mitotic cell cycle||negative regulation of apoptotic process||negative regulation of neuron apoptotic process||regulation of insulin secretion involved in cellular response to glucose stimulus||regulation of type B pancreatic cell proliferation||cell division||negative regulation of endopeptidase activity||cell cycle||apoptotic process||negativ…	GO:0005737||GO:0005634||GO:0005694||GO:0005829||GO:0005856||GO:0005874||GO:0005819||GO:0030496||GO:0000775||GO:0000776||GO:0000777||GO:0005654||GO:0005876||GO:0000228||GO:0032133||GO:0005622||GO:0005575||GO:0005623||GO:0044424||GO:0044464||GO:0043231||GO:0043226||GO:0043227||GO:0043229||GO:0043228||GO:0043232||GO:0044444||GO:0015630||GO:0044422||GO:0044430||GO:0044446||GO:0099080||GO:0099081||GO:…	cytoplasm||nucleus||chromosome||cytosol||cytoskeleton||microtubule||spindle||midbody||chromosome, centromeric region||kinetochore||condensed chromosome kinetochore||nucleoplasm||spindle microtubule||nuclear chromosome||chromosome passenger complex||intracellular||cellular_component||cell||intracellular part||cell part||intracellular membrane-bounded organelle||organelle||membrane-bounded organell…	GO:0046872||GO:0005515||GO:0008017||GO:0004869||GO:0030414||GO:0042802||GO:0019899||GO:0051087||GO:0008536||GO:0003674||GO:0005488||GO:0043167||GO:0043169||GO:0008092||GO:0015631||GO:0004857||GO:0004866||GO:0061135||GO:0030234||GO:0061134||GO:0098772||GO:0017016||GO:0031267||GO:0051020	metal ion binding||protein binding||microtubule binding||cysteine-type endopeptidase inhibitor activity||peptidase inhibitor activity||identical protein binding||enzyme binding||chaperone binding||Ran GTPase binding||molecular_function||binding||ion binding||cation binding||cytoskeletal protein binding||tubulin binding||enzyme inhibitor activity||endopeptidase inhibitor activity||endopeptidase re…	hsa01524||hsa04210||hsa04215||hsa04390||hsa05161||hsa05200||hsa05210	Platinum drug resistance||Apoptosis||Apoptosis - multiple species||Hippo signaling pathway||Hepatitis B||Pathways in cancer||Colorectal cancer
ENSG00000160789	LMNA	1	156082573	156140089	+	6985	protein_coding	lamin A/C [Source:HGNC Symbol;Acc:HGNC:6636]	-	16931	13378	15018	14974	14170	13768	11221	13562	17037	15276	11370	15555	13218	14839.6	-0.166912	0.0225661	0.126685	14284.6	15394.2	-0.107929	0.38907	0.764541	GO:0030334||GO:0036498||GO:0034504||GO:0071456||GO:0007084||GO:0008285||GO:0030951||GO:0090343||GO:1903243||GO:0006606||GO:0006997||GO:0006998||GO:0010628||GO:0031647||GO:0055015||GO:0072201||GO:0090201||GO:1900114||GO:1900180||GO:2001237||GO:0006928||GO:0008150||GO:0009987||GO:0016477||GO:0032879||GO:0040011||GO:0040012||GO:0048870||GO:0050789||GO:0050794||GO:0051179||GO:0051270||GO:0051674||GO:…	regulation of cell migration||IRE1-mediated unfolded protein response||protein localization to nucleus||cellular response to hypoxia||mitotic nuclear envelope reassembly||negative regulation of cell proliferation||establishment or maintenance of microtubule cytoskeleton polarity||positive regulation of cell aging||negative regulation of cardiac muscle hypertrophy in response to stress||protein im…	GO:0005882||GO:0005634||GO:0016607||GO:0005654||GO:0005829||GO:0005635||GO:0031965||GO:0005652||GO:0005638||GO:0005622||GO:0005575||GO:0005623||GO:0005856||GO:0043226||GO:0043228||GO:0043229||GO:0043232||GO:0044422||GO:0044424||GO:0044430||GO:0044446||GO:0044464||GO:0045111||GO:0099080||GO:0099081||GO:0099512||GO:0099513||GO:0043231||GO:0043227||GO:0016604||GO:0031974||GO:0031981||GO:0043233||GO:…	intermediate filament||nucleus||nuclear speck||nucleoplasm||cytosol||nuclear envelope||nuclear membrane||nuclear lamina||lamin filament||intracellular||cellular_component||cell||cytoskeleton||organelle||non-membrane-bounded organelle||intracellular organelle||intracellular non-membrane-bounded organelle||organelle part||intracellular part||cytoskeletal part||intracellular organelle part||cell par…	GO:0005198||GO:0005515||GO:0003674||GO:0005488	structural molecule activity||protein binding||molecular_function||binding	hsa04210||hsa05410||hsa05412||hsa05414	Apoptosis||Hypertrophic cardiomyopathy (HCM)||Arrhythmogenic right ventricular cardiomyopathy (ARVC)||Dilated cardiomyopathy (DCM)
ENSG00000121879	PIK3CA	3	179148114	179240093	+	9494	protein_coding	phosphatidylinositol-4,5-bisphosphate 3-kinase catalytic subunit alpha [Source:HGNC Symbol;Acc:HGNC:8975]	-	287	308	241	342	353	322	334	351	381	256	473	249	341.744	289.108	0.239969	0.0264563	0.141041	325.654	299.932	0.119031	0.534671	0.850039	GO:0016310||GO:0046854||GO:0048015||GO:0038095||GO:0038096||GO:0050900||GO:0050852||GO:0006468||GO:0032147||GO:0014065||GO:0007186||GO:0001525||GO:0016477||GO:0030168||GO:0006909||GO:0007411||GO:0019221||GO:0036092||GO:0051897||GO:0048010||GO:0038128||GO:0031295||GO:0043542||GO:0007173||GO:2000811||GO:0001944||GO:0038028||GO:0060048||GO:0016242||GO:0043276||GO:0001889||GO:0006006||GO:0010468||GO:…	phosphorylation||phosphatidylinositol phosphorylation||phosphatidylinositol-mediated signaling||Fc-epsilon receptor signaling pathway||Fc-gamma receptor signaling pathway involved in phagocytosis||leukocyte migration||T cell receptor signaling pathway||protein phosphorylation||activation of protein kinase activity||phosphatidylinositol 3-kinase signaling||G-protein coupled receptor signaling path…	GO:0005737||GO:0005886||GO:0016020||GO:0005829||GO:0005942||GO:0005943||GO:0030027||GO:0005622||GO:0005575||GO:0005623||GO:0044424||GO:0044464||GO:0071944||GO:0044444||GO:0019898||GO:0032991||GO:0044425||GO:0061695||GO:0098796||GO:1902494||GO:1990234||GO:0097651||GO:0031252||GO:0042995||GO:0120025	cytoplasm||plasma membrane||membrane||cytosol||phosphatidylinositol 3-kinase complex||phosphatidylinositol 3-kinase complex, class IA||lamellipodium||intracellular||cellular_component||cell||intracellular part||cell part||cell periphery||cytoplasmic part||extrinsic component of membrane||protein-containing complex||membrane part||transferase complex, transferring phosphorus-containing groups||mem…	GO:0000166||GO:0004674||GO:0005524||GO:0016740||GO:0016301||GO:0005515||GO:0016303||GO:0035004||GO:0046934||GO:0035005||GO:0030295||GO:0043560||GO:0003674||GO:0005488||GO:0036094||GO:0097159||GO:1901265||GO:1901363||GO:0003824||GO:0004672||GO:0016772||GO:0016773||GO:0140096||GO:0008144||GO:0017076||GO:0030554||GO:0032553||GO:0032555||GO:0032559||GO:0035639||GO:0043167||GO:0043168||GO:0097367||GO:…	nucleotide binding||protein serine/threonine kinase activity||ATP binding||transferase activity||kinase activity||protein binding||1-phosphatidylinositol-3-kinase activity||phosphatidylinositol 3-kinase activity||phosphatidylinositol-4,5-bisphosphate 3-kinase activity||1-phosphatidylinositol-4-phosphate 3-kinase activity||protein kinase activator activity||insulin receptor substrate binding||mole…	hsa00562||hsa01100||hsa01521||hsa01522||hsa01524||hsa04012||hsa04014||hsa04015||hsa04024||hsa04062||hsa04066||hsa04068||hsa04070||hsa04071||hsa04072||hsa04140||hsa04150||hsa04151||hsa04152||hsa04210||hsa04211||hsa04213||hsa04218||hsa04360||hsa04370||hsa04380||hsa04510||hsa04550||hsa04611||hsa04620||hsa04625||hsa04630||hsa04650||hsa04660||hsa04662||hsa04664||hsa04666||hsa04668||hsa04670||hsa04722|…	Inositol phosphate metabolism||Metabolic pathways||EGFR tyrosine kinase inhibitor resistance||Endocrine resistance||Platinum drug resistance||ErbB signaling pathway||Ras signaling pathway||Rap1 signaling pathway||cAMP signaling pathway||Chemokine signaling pathway||HIF-1 signaling pathway||FoxO signaling pathway||Phosphatidylinositol signaling system||Sphingolipid signaling pathway||Phospholipase…
ENSG00000041880	PARP3	3	51942345	51948867	+	2928	protein_coding	poly(ADP-ribose) polymerase family member 3 [Source:HGNC Symbol;Acc:HGNC:273]	-	291	245	224	285	295	314	298	295	346	306	275	301	302.175	256.459	0.234924	0.0288476	0.150291	295.953	266.06	0.152301	0.178502	0.553322	GO:0006302||GO:0006471||GO:0006281||GO:0070212||GO:0051106||GO:0000723||GO:0060236||GO:1905662||GO:1990166||GO:0008152||GO:0006139||GO:0006259||GO:0006725||GO:0006807||GO:0006950||GO:0006974||GO:0008150||GO:0009987||GO:0033554||GO:0034641||GO:0043170||GO:0044237||GO:0044238||GO:0044260||GO:0046483||GO:0050896||GO:0051716||GO:0071704||GO:0090304||GO:1901360||GO:0006464||GO:0019538||GO:0036211||GO:…	double-strand break repair||protein ADP-ribosylation||DNA repair||protein poly-ADP-ribosylation||positive regulation of DNA ligation||telomere maintenance||regulation of mitotic spindle organization||negative regulation of telomerase RNA reverse transcriptase activity||protein localization to site of double-strand break||metabolic process||nucleobase-containing compound metabolic process||DNA met…	GO:0005634||GO:0005737||GO:0005856||GO:0005815||GO:0005730||GO:0005814||GO:0035861||GO:0005622||GO:0005575||GO:0005623||GO:0043231||GO:0043226||GO:0043227||GO:0043229||GO:0044424||GO:0044464||GO:0043228||GO:0043232||GO:0015630||GO:0044422||GO:0044430||GO:0044446||GO:0031974||GO:0031981||GO:0043233||GO:0044428||GO:0070013||GO:0044444||GO:0044450||GO:0005694||GO:0044427||GO:0090734	nucleus||cytoplasm||cytoskeleton||microtubule organizing center||nucleolus||centriole||site of double-strand break||intracellular||cellular_component||cell||intracellular membrane-bounded organelle||organelle||membrane-bounded organelle||intracellular organelle||intracellular part||cell part||non-membrane-bounded organelle||intracellular non-membrane-bounded organelle||microtubule cytoskeleton||o…	GO:0016740||GO:0016757||GO:0003950||GO:0003824||GO:1990404||GO:0003674||GO:0016763||GO:0140096	transferase activity||transferase activity, transferring glycosyl groups||NAD+ ADP-ribosyltransferase activity||catalytic activity||protein ADP-ribosylase activity||molecular_function||transferase activity, transferring pentosyl groups||catalytic activity, acting on a protein	hsa03410||hsa04210||hsa04217	Base excision repair||Apoptosis||Necroptosis
ENSG00000143387	CTSK	1	150796208	150808323	-	1887	protein_coding	cathepsin K [Source:HGNC Symbol;Acc:HGNC:2536]	-	24	23	19	18	14	15	8	10	21	25	21	19	11.7314	20.7028	-0.814302	0.0419646	1	20.8372	21.4768	-0.0463993	0.884313	0.972161	GO:0006508||GO:0022617||GO:0030574||GO:0045616||GO:0051603||GO:0000422||GO:0001957||GO:0045453||GO:0061037||GO:0008152||GO:0006807||GO:0008150||GO:0019538||GO:0043170||GO:0044238||GO:0071704||GO:1901564||GO:0009987||GO:0016043||GO:0022411||GO:0030198||GO:0043062||GO:0071840||GO:0009056||GO:0032963||GO:0007275||GO:0009888||GO:0008544||GO:0009913||GO:0030154||GO:0030216||GO:0030855||GO:0030856||GO:…	proteolysis||extracellular matrix disassembly||collagen catabolic process||regulation of keratinocyte differentiation||proteolysis involved in cellular protein catabolic process||autophagy of mitochondrion||intramembranous ossification||bone resorption||negative regulation of cartilage development||metabolic process||nitrogen compound metabolic process||biological_process||protein metabolic proce…	GO:0005615||GO:0043231||GO:0005654||GO:0005764||GO:0005576||GO:0043202||GO:0036021||GO:0005737||GO:0005575||GO:0044421||GO:0005622||GO:0005623||GO:0043226||GO:0043227||GO:0043229||GO:0044424||GO:0044464||GO:0005634||GO:0031974||GO:0031981||GO:0043233||GO:0044422||GO:0044428||GO:0044446||GO:0070013||GO:0000323||GO:0005773||GO:0044444||GO:0005775||GO:0044437||GO:0005768||GO:0012505||GO:0031410||GO:…	extracellular space||intracellular membrane-bounded organelle||nucleoplasm||lysosome||extracellular region||lysosomal lumen||endolysosome lumen||cytoplasm||cellular_component||extracellular region part||intracellular||cell||organelle||membrane-bounded organelle||intracellular organelle||intracellular part||cell part||nucleus||membrane-enclosed lumen||nuclear lumen||organelle lumen||organelle part…	GO:0016787||GO:0008233||GO:0008234||GO:0004252||GO:0005515||GO:0004197||GO:0001968||GO:0005518||GO:0043394||GO:0003674||GO:0003824||GO:0140096||GO:0070011||GO:0004175||GO:0008236||GO:0017171||GO:0005488||GO:0044877||GO:0097367	hydrolase activity||peptidase activity||cysteine-type peptidase activity||serine-type endopeptidase activity||protein binding||cysteine-type endopeptidase activity||fibronectin binding||collagen binding||proteoglycan binding||molecular_function||catalytic activity||catalytic activity, acting on a protein||peptidase activity, acting on L-amino acid peptides||endopeptidase activity||serine-type pep…	hsa04142||hsa04210||hsa04380||hsa04620||hsa05323	Lysosome||Apoptosis||Osteoclast differentiation||Toll-like receptor signaling pathway||Rheumatoid arthritis
ENSG00000064012	CASP8	2	201233443	201287711	+	7243	protein_coding	caspase 8 [Source:HGNC Symbol;Acc:HGNC:1509]	-	1069	1051	1037	1213	1259	1218	1172	1064	1296	1047	1063	1070	1183.43	1074.55	0.139097	0.0481898	0.208401	1076.68	1114.72	-0.0499052	0.492845	0.829898	GO:0042981||GO:0006915||GO:0006508||GO:0016032||GO:0043123||GO:0071260||GO:0042113||GO:0035666||GO:0097190||GO:0006919||GO:0007166||GO:0036462||GO:0097191||GO:1902041||GO:1902042||GO:0030101||GO:0042110||GO:0097194||GO:0034612||GO:0043124||GO:0010803||GO:1900740||GO:0034138||GO:0070423||GO:0008625||GO:0071550||GO:0045651||GO:0030225||GO:0051603||GO:0045862||GO:0097202||GO:0060544||GO:0039650||GO:…	regulation of apoptotic process||apoptotic process||proteolysis||viral process||positive regulation of I-kappaB kinase/NF-kappaB signaling||cellular response to mechanical stimulus||B cell activation||TRIF-dependent toll-like receptor signaling pathway||apoptotic signaling pathway||activation of cysteine-type endopeptidase activity involved in apoptotic process||cell surface receptor signaling pa…	GO:0005737||GO:0005829||GO:0005654||GO:0005856||GO:0005741||GO:0005739||GO:0031264||GO:0097342||GO:0031265||GO:0005634||GO:0032991||GO:0043005||GO:0044297||GO:0045121||GO:0005622||GO:0005575||GO:0005623||GO:0044424||GO:0044464||GO:0044444||GO:0043231||GO:0031974||GO:0031981||GO:0043226||GO:0043227||GO:0043229||GO:0043233||GO:0044422||GO:0044428||GO:0044446||GO:0070013||GO:0043228||GO:0043232||GO:…	cytoplasm||cytosol||nucleoplasm||cytoskeleton||mitochondrial outer membrane||mitochondrion||death-inducing signaling complex||ripoptosome||CD95 death-inducing signaling complex||nucleus||protein-containing complex||neuron projection||cell body||membrane raft||intracellular||cellular_component||cell||intracellular part||cell part||cytoplasmic part||intracellular membrane-bounded organelle||membran…	GO:0016787||GO:0005515||GO:0008233||GO:0008234||GO:0004197||GO:0042802||GO:0031625||GO:0097153||GO:0097199||GO:0035877||GO:0097110||GO:0005123||GO:0005164||GO:0044877||GO:0003674||GO:0003824||GO:0005488||GO:0140096||GO:0070011||GO:0004175||GO:0019899||GO:0044389||GO:0004871||GO:0019904||GO:0005102||GO:0005126||GO:0032813	hydrolase activity||protein binding||peptidase activity||cysteine-type peptidase activity||cysteine-type endopeptidase activity||identical protein binding||ubiquitin protein ligase binding||cysteine-type endopeptidase activity involved in apoptotic process||cysteine-type endopeptidase activity involved in apoptotic signaling pathway||death effector domain binding||scaffold protein binding||death …	hsa01524||hsa04115||hsa04210||hsa04215||hsa04217||hsa04620||hsa04621||hsa04622||hsa04625||hsa04657||hsa04668||hsa04932||hsa05010||hsa05016||hsa05134||hsa05142||hsa05145||hsa05152||hsa05161||hsa05163||hsa05165||hsa05167||hsa05168||hsa05169||hsa05170||hsa05200||hsa05203||hsa05416	Platinum drug resistance||p53 signaling pathway||Apoptosis||Apoptosis - multiple species||Necroptosis||Toll-like receptor signaling pathway||NOD-like receptor signaling pathway||RIG-I-like receptor signaling pathway||C-type lectin receptor signaling pathway||IL-17 signaling pathway||TNF signaling pathway||Non-alcoholic fatty liver disease (NAFLD)||Alzheimer disease||Huntington disease||Legionello…
ENSG00000141510	TP53	17	7661779	7687550	-	5688	protein_coding	tumor protein p53 [Source:HGNC Symbol;Acc:HGNC:11998]	P53	1797	1606	1560	1736	1885	1863	1715	1662	1860	1667	1623	1722	1788.69	1647.39	0.118659	0.0484315	0.208932	1657.73	1709	-0.0443003	0.516333	0.840132	GO:0006355||GO:0006915||GO:0007049||GO:0051262||GO:0010628||GO:0008285||GO:0045944||GO:0045893||GO:0045899||GO:0006366||GO:0006974||GO:0048511||GO:0007275||GO:0030154||GO:0006977||GO:0016579||GO:0008283||GO:0007050||GO:0043065||GO:0016032||GO:0006284||GO:0050731||GO:0008104||GO:0030308||GO:0042981||GO:0000122||GO:0045892||GO:1901796||GO:0019221||GO:0035690||GO:0012501||GO:0090200||GO:2001244||GO:…	regulation of transcription, DNA-templated||apoptotic process||cell cycle||protein tetramerization||positive regulation of gene expression||negative regulation of cell proliferation||positive regulation of transcription by RNA polymerase II||positive regulation of transcription, DNA-templated||positive regulation of RNA polymerase II transcriptional preinitiation complex assembly||transcription b…	GO:0005634||GO:0005737||GO:0016020||GO:0016021||GO:0005654||GO:0005783||GO:0005829||GO:0005739||GO:0005759||GO:0005730||GO:0000790||GO:0016363||GO:0032991||GO:0016605||GO:0005622||GO:0005669||GO:0016604||GO:0005575||GO:0005623||GO:0043231||GO:0043226||GO:0043227||GO:0043229||GO:0044424||GO:0044464||GO:0031224||GO:0044425||GO:0031974||GO:0031981||GO:0043233||GO:0044422||GO:0044428||GO:0044446||GO:…	nucleus||cytoplasm||membrane||integral component of membrane||nucleoplasm||endoplasmic reticulum||cytosol||mitochondrion||mitochondrial matrix||nucleolus||nuclear chromatin||nuclear matrix||protein-containing complex||PML body||intracellular||transcription factor TFIID complex||nuclear body||cellular_component||cell||intracellular membrane-bounded organelle||organelle||membrane-bounded organelle|…	GO:0046872||GO:0003677||GO:0003700||GO:0044212||GO:0005524||GO:0008270||GO:0005515||GO:0042802||GO:0000981||GO:0019901||GO:0003682||GO:0001228||GO:0031625||GO:0047485||GO:0019899||GO:0019903||GO:0008134||GO:0002020||GO:0005507||GO:0046982||GO:0001085||GO:0000980||GO:0051087||GO:0002039||GO:1990841||GO:0051721||GO:0003730||GO:0097718||GO:0035035||GO:0000978||GO:0001046||GO:0001074||GO:0001094||GO:…	metal ion binding||DNA binding||DNA binding transcription factor activity||transcription regulatory region DNA binding||ATP binding||zinc ion binding||protein binding||identical protein binding||RNA polymerase II transcription factor activity, sequence-specific DNA binding||protein kinase binding||chromatin binding||transcriptional activator activity, RNA polymerase II transcription regulatory re…	hsa01522||hsa01524||hsa04010||hsa04071||hsa04110||hsa04115||hsa04137||hsa04151||hsa04210||hsa04211||hsa04216||hsa04218||hsa04310||hsa04722||hsa04919||hsa05014||hsa05016||hsa05160||hsa05161||hsa05162||hsa05163||hsa05165||hsa05166||hsa05167||hsa05168||hsa05169||hsa05200||hsa05202||hsa05203||hsa05205||hsa05206||hsa05210||hsa05212||hsa05213||hsa05214||hsa05215||hsa05216||hsa05217||hsa05218||hsa05219|…	Endocrine resistance||Platinum drug resistance||MAPK signaling pathway||Sphingolipid signaling pathway||Cell cycle||p53 signaling pathway||Mitophagy - animal||PI3K-Akt signaling pathway||Apoptosis||Longevity regulating pathway||Ferroptosis||Cellular senescence||Wnt signaling pathway||Neurotrophin signaling pathway||Thyroid hormone signaling pathway||Amyotrophic lateral sclerosis (ALS)||Huntington…
